# Supplementary material for: Complete genome analysis of Tequatrovirus ufvareg1, a Tequatrovirus species inhibiting Escherichia coli O157:H7
Source: Front Cell Infect Microbiol. 2023 May 16;13:1178248. doi: 10.3389/fcimb.2023.1178248 (PMC10236363; doi:10.3389/fcimb.2023.1178248)
Supplement: Supplementary file 2 [file Table_1.xlsx]

## Sheet: Supplementary.material
Characterization and complete genome analysis of Tequatrovirus ufvareg1, a Tequatrovirus specie inhibiting Escherichia coli O157:H7
Supplementary Material
Table S1. Overall genome descriptive statistics of T. ufvareg1 and the RefSeq Tequatrovirus genomes.
Table S2. Annotation of T. ufvareg1 genome and pangenome analysis.
Table S3. Promoters predicted in the T. ufvareg1 genome.
Table S4. Rho-independent terminators predicted in the T. ufvareg1 genome.
Table S5. tRNA genes predicted in the T. ufvareg1 genome.

## Sheet: S1
GenBank accession	Phage Name	Genome size	GC content	CDS genes	tRNA genes	Gene density	ViPtree SG (%)	VIRIDIC Sim (%)
NC_031030.2	Escherichia phage UFV-AREG1	167231	35.3469	268	10	1.66237	100	100
NC_000866.4	Enterobacteria phage T4	168903	35.2984	278	8	1.69328	84.33	83.412
NC_008515.1	Escherichia phage RB32	165890	35.3403	270	8	1.67581	89.51	89.266
NC_012635.1	Enterobacteria phage RB51	168394	35.253	273	9	1.67464	90.53	90.478
NC_012638.1	Escherichia phage RB14	165429	35.3245	274	10	1.71675	89.38	89.262
NC_015457.1	Shigella phage Shfl2	165919	35.5674	265	0	1.59716	89.79	89.48
NC_019399.1	Enterobacteria phage vB_EcoM_ACG-C40	167396	35.2374	282	10	1.74437	85.9	84.575
NC_019503.1	Enterobacteria phage ime09	166499	35.6747	268	9	1.66367	88.64	88.602
NC_019505.1	Escherichia phage wV7	166452	35.3988	273	11	1.7062	90.6	90.666
NC_024125.2	Escherichia phage e11/2	168470	35.2751	279	8	1.70357	89.52	89.322
NC_025419.1	Enterobacteria phage RB3	168402	35.3737	273	10	1.6805	87.99	88.139
NC_025448.1	Enterobacteria phage RB27	165179	35.4851	271	10	1.70118	91.34	91.18
NC_025449.1	Escherichia phage ECML-134	166783	35.4107	270	0	1.61887	87.69	87.083
NC_025829.1	Shigella phage pSs-1	164999	35.5445	266	0	1.61213	90.79	91.014
NC_027349.1	Escherichia phage HY01	166977	35.4534	255	0	1.52716	91.87	91.97
NC_027353.1	Yersinia phage phiD1	167063	35.4573	277	0	1.65806	88.42	88.404
NC_027404.1	Yersinia phage PST	167785	35.3202	271	9	1.6688	87.57	87.052
NC_027979.1	Enterobacteria phage RB68	168401	35.2522	276	9	1.69239	90.56	90.561
NC_027983.1	Enterobacteria phage AR1 DNA	167435	35.3313	281	10	1.73799	90.52	90.348
NC_028448.1	Escherichia phage slur14	167467	35.3992	272	10	1.68391	87.8	87.934
NC_028780.1	Escherichia phage slur07	167124	35.4294	266	9	1.64548	88.96	88.93
NC_028927.1	Escherichia phage slur02	167298	35.5157	266	11	1.65573	89.72	89.455
NC_030953.1	Shigella phage SHFML-11	170650	35.2376	269	8	1.62321	87.59	87.073
NC_031011.1	Shigella phage SHFML-26	168993	35.3819	269	8	1.63912	86.99	86.447
NC_031047.1	Escherichia phage HY03	170770	35.3025	269	0	1.57522	87.32	86.774
NC_031085.1	Shigella phage SHBML-50-1	166634	35.3721	265	11	1.65632	88.76	88.7
NC_031103.1	Escherichia phage vB_EcoM-UFV13	165772	35.5374	268	0	1.61668	89.02	88.999
NC_041919.1	Escherichia phage HP3	168188	35.3729	280	0	1.6648	88.67	88.618
NC_042039.1	Shigella phage Sf22	166283	35.5087	267	11	1.67185	89.67	89.365
NC_042077.1	Shigella phage Sf21	166002	35.4508	266	11	1.66865	89.09	89.038
NC_042078.1	Shigella phage Sf24	168112	35.3205	271	10	1.6715	88.79	88.713
NC_042129.1	Escherichia phage slur03	167467	35.4016	272	10	1.68391	87.79	87.925
NC_042130.1	Escherichia phage slur04	167298	35.5049	266	11	1.65573	89.7	89.415
NC_054899.1	Citrobacter phage vB_CroM_CrRp10	168403	35.5077	264	0	1.56767	88.4	88.403
NC_054900.1	Citrobacter phage PhiZZ6	165795	35.4323	272	10	1.7009	89.05	89.008
NC_054901.1	Citrobacter phage PhiZZ23	167516	35.3399	270	11	1.67745	88.55	88.442
NC_054902.1	Enterobacteria phage Aplg8	168496	35.5332	235	11	1.45998	88.25	88.245
NC_054903.1	Enterobacteria phage GiZh	166514	35.4511	237	10	1.48336	88.97	88.962
NC_054904.1	Enterobacteria phage vB_EcoM_IME340	165549	35.549	260	0	1.57053	89.93	89.914
NC_054905.1	Enterobacteria phage Kha5h	167318	35.5479	237	10	1.47623	88.67	88.615
NC_054906.1	Enterobacteria phage RB18	166677	35.3708	273	10	1.69789	88.31	88.382
NC_054907.1	Enterobacteria phage T6 DNA	168697	35.2111	265	7	1.61236	86.09	85.64
NC_054908.1	Escherichia phage vB_EcoM_DalCa	166040	35.3993	269	0	1.62009	88.36	88.39
NC_054909.1	Escherichia phage EC121	168805	35.5286	265	11	1.63502	90	89.984
NC_054910.1	Escherichia phage EcNP1	166176	35.4967	260	0	1.56461	87.89	87.989
NC_054911.1	Escherichia phage ECO4	168638	35.4659	272	10	1.67222	90.52	90.318
NC_054912.1	Escherichia phage vB_EcoM_F1	168410	35.3548	279	0	1.65667	88.81	88.77
NC_054913.1	Escherichia phage F2	168241	37.3238	259	2	1.55135	60.29	57.35
NC_054914.1	Escherichia phage vB_EcoM-fFiEco06	167076	35.3396	274	10	1.69983	88.11	88.179
NC_054915.1	Escherichia phage vB_EcoM_G8	169650	35.3263	268	8	1.62688	85.35	83.535
NC_054916.1	Escherichia phage vB_EcoM-G28	170121	35.346	267	8	1.6165	90.19	90.242
NC_054917.1	Escherichia phage vB_EcoM_G50	167728	35.5152	267	11	1.65745	88.2	88.199
NC_054918.1	Escherichia phage vB_EcoM_G4498	167826	35.4599	279	10	1.72202	88.61	88.52
NC_054919.1	Escherichia phage vB_EcoM_G4507	168828	35.3674	274	12	1.69403	90.86	91.169
NC_054920.1	Escherichia phage vB_EcoM_G9062	168670	35.2955	276	11	1.70155	88.24	88.232
NC_054921.1	Escherichia phage vB_EcoM_IME537	168642	35.4247	274	0	1.62474	88.36	88.387
NC_054922.1	Escherichia phage vB_EcoM_KAW1E185	164987	35.3676	274	10	1.72135	89.9	89.86
NC_054923.1	Escherichia phage KIT03 DNA	166848	35.3423	268	10	1.66619	90.82	91.121
NC_054924.1	Escherichia phage vB_EcoM_Lutter	170054	35.3729	279	8	1.6877	87.2	86.598
NC_054925.1	Escherichia phage vB_EcoM_NBG2	166083	35.4479	261	10	1.63171	90.44	90.243
NC_054926.1	Escherichia phage vB_EcoM_OE5505	168756	35.2213	282	9	1.72438	89.33	89.119
NC_054927.1	Escherichia phage vB_EcoM_Ozark	167600	35.4039	268	10	1.65871	88.96	88.842
NC_054928.1	Escherichia phage vB_vPM_PD112	168084	35.3639	271	0	1.61229	87.32	86.668
NC_054929.1	Escherichia phage PE37	166423	35.3527	263	10	1.6404	91.71	91.561
NC_054930.1	Escherichia phage PP01 DNA	167812	35.4593	280	8	1.71621	90.18	89.984
NC_054931.1	Escherichia phage T2 DNA	163825	35.3176	276	9	1.73966	89.11	89.049
NC_054932.1	Escherichia phage teqdroes	166833	35.4378	268	10	1.66634	88.54	88.434
NC_054933.1	Escherichia phage teqhad	167892	35.3275	269	10	1.66178	88.93	88.812
NC_054934.1	Escherichia phage teqskov	165017	35.3594	263	6	1.63014	89.83	89.829
NC_054935.2	Escherichia phage YUEEL01	168266	35.3601	266	11	1.6462	87.86	87.982
NC_054936.1	Salmonella phage SG1	169805	35.2758	269	8	1.63128	87.55	87.043
NC_054937.1	Salmonella phage pSe_SNUABM_01	172360	35.3597	276	0	1.6013	87.84	87.975
NC_054938.1	Serratia phage PhiZZ30	167484	35.3455	267	9	1.64792	88.27	88.294
NC_054939.1	Shigella phage CM8	167247	35.2796	269	6	1.64427	88.81	88.741
NC_054940.1	Shigella phage JK45	170740	37.6391	273	2	1.61064	58.23	55.041
NC_054941.1	Shigella phage Sf23	167678	35.3821	271	10	1.67583	90.63	90.847
NC_054942.1	Shigella phage SH7	164870	35.4455	265	0	1.60733	91.58	91.33
NC_054943.1	Yersinia phage fPS-2	169060	35.3466	267	8	1.62664	87.42	86.893
NC_054944.1	Yersinia phage PYPS2T	169604	35.4042	269	10	1.64501	88.63	88.545
NC_054945.1	Yersinia phage vB_YepM_ZN18	167948	35.3526	264	11	1.63741	88.1	88.14
NC_055713.1	Shigella phage KNP5	193624	30.3743	278	0	1.43577	89.82	89.766
NC_055723.1	Yersinia phage fPS-90	167132	35.384	271	8	1.66934	86.5	86.328
NC_055724.1	Yersinia phage fPS-65	167058	35.3273	268	11	1.67008	88.28	88.348
NC_055741.1	Enterobacteria phage vB_EcoM_IME339	164366	35.64	255	0	1.55142	89.28	89.101
NC_055780.1	Escherichia phage MLF4	167379	35.3874	273	0	1.63103	90.76	90.985
NC_055831.1	Phage NBEco003	166579	35.5153	264	11	1.65087	91.61	91.554

## Sheet: S2
Gene ID	[locus] (strand)	Annotation	Functional category	Pangenome	Consevation among all Tequatrovirus	Consevation among clustered*	AREG1	NC_000866	NC_008515	NC_012635	NC_012638	NC_015457	NC_019399	NC_019503	NC_019505	NC_024125	NC_025419	NC_025448	NC_025449	NC_025829*	NC_027349*	NC_027353	NC_027404	NC_027979	NC_027983	NC_028448	NC_028780	NC_028927	NC_030953	NC_031011	NC_031047	NC_031085	NC_031103	NC_041919	NC_042039	NC_042077	NC_042078	NC_042129	NC_042130	NC_054899	NC_054900	NC_054901	NC_054902	NC_054903	NC_054904*	NC_054905	NC_054906	NC_054907	NC_054908
AREG1_00001	[11:2189] (-)	rIIA protector from prophage-induced early lysis	gene expression related protein	core	84	9	1	1	1	1	1	1	1	1	1	1	1	1	1	1	1	1	1	1	1	1	1	1	1	1	1	1	1	1	1	1	1	1	1	1	1	1	1	1	1	1	1	1	1
AREG1_00002	[2199:2403] (-)	rIIA.1 hypothetical protein	hypothetical proteins	core	84	9	1	1	1	1	1	1	1	1	1	1	1	1	1	1	1	1	1	1	1	1	1	1	1	1	1	1	1	1	1	1	1	1	1	1	1	1	1	1	1	1	1	1	1
AREG1_00003	[2457:4275] (-)	hypothetical protein	hypothetical proteins	core	84	9	1	1	1	1	1	1	1	1	1	1	1	1	1	1	1	1	1	1	1	1	1	1	1	1	1	1	1	1	1	1	1	1	1	1	1	1	1	1	1	1	1	1	1
AREG1_00004	[4344:4605] (-)	hypothetical protein	hypothetical proteins	core	84	9	1	1	1	1	1	1	1	1	1	1	1	1	1	1	1	1	1	1	1	1	1	1	1	1	1	1	1	1	1	1	1	1	1	1	1	1	1	1	1	1	1	1	1
AREG1_00005	[4610:4982] (-)	hypothetical protein	hypothetical proteins	shell	71	7	1	0	1	1	1	1	1	1	1	1	1	1	0	1	0	1	1	1	1	1	1	1	1	1	0	1	1	1	1	1	1	1	1	1	1	1	1	1	1	1	1	1	1
AREG1_00006	[4984:5161] (-)	hypothetical protein	hypothetical proteins	core	84	9	1	1	1	1	1	1	1	1	1	1	1	1	1	1	1	1	1	1	1	1	1	1	1	1	1	1	1	1	1	1	1	1	1	1	1	1	1	1	1	1	1	1	1
AREG1_00007	[5163:5583] (-)	goF mRNA metabolism modulator	gene expression related protein	core	84	9	1	1	1	1	1	1	1	1	1	1	1	1	1	1	1	1	1	1	1	1	1	1	1	1	1	1	1	1	1	1	1	1	1	1	1	1	1	1	1	1	1	1	1
AREG1_00008	[5582:5798] (-)	cef modifier of suppressor tRNAs	gene expression related protein	core	84	9	1	1	1	1	1	1	1	1	1	1	1	1	1	1	1	1	1	1	1	1	1	1	1	1	1	1	1	1	1	1	1	1	1	1	1	1	1	1	1	1	1	1	1
AREG1_00009	[5811:6081] (-)	hypothetical protein	hypothetical proteins	shell	49	4	1	0	0	1	0	1	0	1	1	1	1	1	0	0	0	1	0	1	1	1	1	1	0	0	0	1	1	0	1	0	1	1	1	1	1	1	1	1	0	1	1	0	0
AREG1_00010	[6178:6667] (-)	MotB modifier of transcription	gene expression related protein	shell	72	8	1	1	1	0	1	1	1	0	1	1	0	0	1	1	1	1	1	0	1	1	1	1	1	1	1	1	1	1	1	1	0	1	1	1	1	1	0	0	1	1	1	1	1
AREG1_00011	[6740:7151] (-)	hypothetical protein	hypothetical proteins	shell	30	1	1	1	0	0	0	1	0	0	1	0	1	1	0	0	0	1	0	0	1	1	1	1	1	0	0	1	0	0	1	1	0	1	1	0	1	1	0	1	0	1	1	0	0
AREG1_00012	[7188:7692] (-)	MotB.2 hypothetical protein	hypothetical proteins	shell	67	8	1	1	1	1	1	1	1	1	0	1	1	1	1	1	1	1	0	1	0	1	1	1	1	1	1	0	1	1	1	1	1	1	1	0	0	1	1	1	1	1	0	0	1
AREG1_00013	[7755:8439] (-)	exonuclease	metabolism related proteins	core	84	9	1	1	1	1	1	1	1	1	1	1	1	1	1	1	1	1	1	1	1	1	1	1	1	1	1	1	1	1	1	1	1	1	1	1	1	1	1	1	1	1	1	1	1
AREG1_00014	[8438:8681] (-)	DexA.1 hypothetical protein	hypothetical proteins	shell	60	5	1	0	0	1	0	1	0	0	1	1	1	1	0	1	0	1	1	1	1	1	1	1	1	1	0	1	1	0	1	0	1	1	1	0	1	1	1	1	0	1	1	1	1
AREG1_00015	[8673:8919] (-)	DexA.2 hypothetical protein	hypothetical proteins	shell	29	5	1	1	1	0	1	0	1	0	0	1	0	0	0	0	1	0	0	0	0	0	0	1	0	0	1	0	0	1	0	1	0	0	1	0	0	0	0	0	1	0	0	0	0
AREG1_00016	[8940:10260] (-)	Dda DNA helicase	metabolism related proteins	core	84	9	1	1	1	1	1	1	1	1	1	1	1	1	1	1	1	1	1	1	1	1	1	1	1	1	1	1	1	1	1	1	1	1	1	1	1	1	1	1	1	1	1	1	1
AREG1_00017	[10256:10568] (-)	Dda.1 hypothetical protein	hypothetical proteins	core	84	9	1	1	1	1	1	1	1	1	1	1	1	1	1	1	1	1	1	1	1	1	1	1	1	1	1	1	1	1	1	1	1	1	1	1	1	1	1	1	1	1	1	1	1
AREG1_00018	[10569:11325] (-)	Srd anti-sigma factor, putative	metabolism related proteins	core	84	9	1	1	1	1	1	1	1	1	1	1	1	1	1	1	1	1	1	1	1	1	1	1	1	1	1	1	1	1	1	1	1	1	1	1	1	1	1	1	1	1	1	1	1
AREG1_00019	[11447:12050] (-)	ModA RNA polymerase ADP-ribosylase	metabolism related proteins	soft core	83	9	1	1	1	1	1	1	1	1	1	1	1	1	0	1	1	1	1	1	1	1	1	1	1	1	1	1	1	1	1	1	1	1	1	1	1	1	1	1	1	1	1	1	1
AREG1_00020	[12046:12670] (-)	ModB ADP-ribosylase	metabolism related proteins	shell	34	6	1	1	1	0	1	0	1	0	0	1	0	0	1	0	1	0	0	0	0	0	0	1	0	0	1	0	0	1	0	1	0	0	1	1	0	0	0	0	1	0	0	0	0
AREG1_00021	[12737:12920] (-)	hypothetical protein	hypothetical proteins	core	84	9	1	1	1	1	1	1	1	1	1	1	1	1	1	1	1	1	1	1	1	1	1	1	1	1	1	1	1	1	1	1	1	1	1	1	1	1	1	1	1	1	1	1	1
AREG1_00022	[12928:13399] (-)	ModA.3 hypothetical protein	hypothetical proteins	shell	13	1	1	0	0	0	0	1	0	1	0	0	0	0	1	0	0	1	0	0	0	0	0	1	0	0	0	0	1	0	0	0	0	0	0	1	0	0	0	0	0	0	0	0	0
AREG1_00023	[13552:13756] (-)	Srh transcription modulator	metabolism related proteins	core	84	9	1	1	1	1	1	1	1	1	1	1	1	1	1	1	1	1	1	1	1	1	1	1	1	1	1	1	1	1	1	1	1	1	1	1	1	1	1	1	1	1	1	1	1
AREG1_00024	[13730:14216] (-)	Mrh transcription modulator under heat shock	metabolism related proteins	cloud	12	3	1	0	0	0	0	0	0	0	0	0	0	0	0	0	1	1	0	0	0	0	0	0	0	0	0	0	0	0	0	1	0	0	1	1	0	0	0	0	0	0	0	0	0
AREG1_00025	[14224:14566] (-)	Mrh.1 hypothetical protein	hypothetical proteins	core	84	9	1	1	1	1	1	1	1	1	1	1	1	1	1	1	1	1	1	1	1	1	1	1	1	1	1	1	1	1	1	1	1	1	1	1	1	1	1	1	1	1	1	1	1
AREG1_00026	[14565:14772] (-)	Mrh.2 hypothetical protein	hypothetical proteins	shell	68	6	1	1	0	0	1	1	1	1	1	1	1	0	1	0	1	1	1	0	1	1	1	1	1	1	1	1	1	0	1	1	1	1	1	1	1	1	1	0	1	1	1	1	1
AREG1_00027	[14870:15128] (-)	Soc small outer capsid protein	structural proteins	shell	58	6	1	1	1	1	0	1	0	1	0	0	1	1	1	0	0	1	1	1	1	1	1	1	1	0	1	1	1	1	1	0	1	1	1	1	0	0	1	1	1	0	1	1	0
AREG1_00028	[15144:15354] (-)	hypothetical protein	hypothetical proteins	shell	30	2	1	0	0	0	1	1	0	1	0	0	0	0	1	0	0	1	0	0	0	1	1	1	0	0	1	1	1	0	1	0	1	1	0	0	0	0	1	1	0	0	1	1	0
AREG1_00029	[15350:15545] (-)	hypothetical protein	hypothetical proteins	shell	27	3	1	0	0	0	0	0	0	0	0	0	0	0	1	0	1	0	0	0	0	1	0	0	0	1	0	1	0	0	1	1	1	1	1	0	1	0	1	1	0	0	0	0	1
AREG1_00030	[15544:16063] (-)	dCTP pyrophosphatase	metabolism related proteins	shell	38	4	1	0	0	0	1	1	0	0	0	1	1	0	1	0	0	1	0	0	0	1	1	0	1	0	0	1	1	0	0	0	1	1	0	1	0	1	1	1	0	0	1	1	1
AREG1_00031	[16134:16335] (+)	hypothetical protein	hypothetical proteins	core	84	9	1	1	1	1	1	1	1	1	1	1	1	1	1	1	1	1	1	1	1	1	1	1	1	1	1	1	1	1	1	1	1	1	1	1	1	1	1	1	1	1	1	1	1
AREG1_00032	[16331:17360] (-)	DNA primase	metabolism related proteins	core	84	9	1	1	1	1	1	1	1	1	1	1	1	1	1	1	1	1	1	1	1	1	1	1	1	1	1	1	1	1	1	1	1	1	1	1	1	1	1	1	1	1	1	1	1
AREG1_00033	[17362:17527] (-)	gp61.1 hypothetical protein	hypothetical proteins	core	84	9	1	1	1	1	1	1	1	1	1	1	1	1	1	1	1	1	1	1	1	1	1	1	1	1	1	1	1	1	1	1	1	1	1	1	1	1	1	1	1	1	1	1	1
AREG1_00034	[17528:17885] (-)	hypothetical protein	hypothetical proteins	shell	20	4	1	0	0	0	1	1	0	1	0	0	0	0	0	0	1	1	0	0	0	0	0	0	0	0	0	1	1	0	1	0	0	0	0	0	1	0	0	1	0	0	0	0	1
AREG1_00035	[17897:18191] (-)	sp spackle periplasmic protein	structural proteins	core	84	9	1	1	1	1	1	1	1	1	1	1	1	1	1	1	1	1	1	1	1	1	1	1	1	1	1	1	1	1	1	1	1	1	1	1	1	1	1	1	1	1	1	1	1
AREG1_00036	[18251:18509] (-)	gp61.4 hypothetical protein	hypothetical proteins	core	84	9	1	1	1	1	1	1	1	1	1	1	1	1	1	1	1	1	1	1	1	1	1	1	1	1	1	1	1	1	1	1	1	1	1	1	1	1	1	1	1	1	1	1	1
AREG1_00037	[18510:18693] (-)	Dmd discriminator of mRNA degradation	superinfection immunity protein	soft core	80	7	1	1	1	1	1	1	1	1	1	1	0	0	1	1	0	1	1	1	1	1	1	1	1	1	1	1	1	1	1	1	1	1	1	1	1	1	1	1	0	1	1	1	1
AREG1_00038	[18751:20179] (-)	41 helicase	metabolism related proteins	core	84	9	1	1	1	1	1	1	1	1	1	1	1	1	1	1	1	1	1	1	1	1	1	1	1	1	1	1	1	1	1	1	1	1	1	1	1	1	1	1	1	1	1	1	1
AREG1_00039	[20188:20527] (-)	gp40 head vertex assembly chaperone	structural proteins	soft core	83	9	1	1	1	1	1	1	1	1	1	1	1	1	1	1	1	0	1	1	1	1	1	1	1	1	1	1	1	1	1	1	1	1	1	1	1	1	1	1	1	1	1	1	1
AREG1_00040	[20519:21701] (-)	UvsX RecA-like recombination protein	gene expression related protein	shell	42	4	1	1	1	1	1	0	1	0	0	0	0	1	1	1	0	1	1	1	1	0	1	0	1	1	1	0	0	0	0	1	0	0	0	1	0	0	0	0	0	0	1	1	1
AREG1_00041	[21778:22621] (-)	hypothetical protein	hypothetical proteins	soft core	83	9	1	0	1	1	1	1	1	1	1	1	1	1	1	1	1	1	1	1	1	1	1	1	1	1	1	1	1	1	1	1	1	1	1	1	1	1	1	1	1	1	1	1	1
AREG1_00042	[22617:23358] (-)	gp42 dCMP hydroxymethylase	metabolism related proteins	core	84	9	1	1	1	1	1	1	1	1	1	1	1	1	1	1	1	1	1	1	1	1	1	1	1	1	1	1	1	1	1	1	1	1	1	1	1	1	1	1	1	1	1	1	1
AREG1_00043	[23365:23515] (-)	hypothetical protein	hypothetical proteins	shell	23	1	1	0	0	1	0	0	0	0	0	0	0	0	0	0	0	1	0	1	1	0	1	0	0	1	0	0	1	0	0	1	0	0	0	1	0	0	0	0	0	0	1	0	0
AREG1_00044	[23511:23763] (-)	Imm immunity to superinfection membrane protein	superinfection immunity protein	core	84	9	1	1	1	1	1	1	1	1	1	1	1	1	1	1	1	1	1	1	1	1	1	1	1	1	1	1	1	1	1	1	1	1	1	1	1	1	1	1	1	1	1	1	1
AREG1_00045	[23770:24151] (-)	Imm.1 hypothetical predicted membrane protein	hypothetical proteins	core	84	9	1	1	1	1	1	1	1	1	1	1	1	1	1	1	1	1	1	1	1	1	1	1	1	1	1	1	1	1	1	1	1	1	1	1	1	1	1	1	1	1	1	1	1
AREG1_00046	[24161:24398] (-)	hypothetical protein	hypothetical proteins	shell	54	4	1	0	0	0	0	1	1	0	1	1	0	0	0	0	1	1	0	0	1	1	1	1	0	0	1	1	0	1	1	1	1	1	1	0	1	1	1	1	0	1	1	0	1
AREG1_00047	[24578:27275] (-)	DNA polymerase	metabolism related proteins	core	84	9	1	1	1	1	1	1	1	1	1	1	1	1	1	1	1	1	1	1	1	1	1	1	1	1	1	1	1	1	1	1	1	1	1	1	1	1	1	1	1	1	1	1	1
AREG1_00048	[27353:27575] (-)	hypothetical protein	hypothetical proteins	shell	31	2	1	0	1	0	1	0	1	1	0	1	0	0	0	0	1	0	1	0	0	1	0	0	0	1	0	1	1	1	0	0	0	1	0	1	1	0	0	1	0	0	1	0	1
AREG1_00049	[27576:27945] (-)	translational repressor RegA	gene expression related protein	core	84	9	1	1	1	1	1	1	1	1	1	1	1	1	1	1	1	1	1	1	1	1	1	1	1	1	1	1	1	1	1	1	1	1	1	1	1	1	1	1	1	1	1	1	1
AREG1_00050	[27946:28510] (-)	clamp loader small subunit	gene expression related protein	soft core	83	9	1	1	1	1	1	1	1	1	1	1	1	1	1	1	1	1	1	1	1	1	1	1	1	0	1	1	1	1	1	1	1	1	1	1	1	1	1	1	1	1	1	1	1
AREG1_00051	[28511:29471] (-)	AAA family ATPase	gene expression related protein	soft core	83	9	1	1	1	1	1	1	1	1	1	1	1	1	1	1	1	1	1	1	1	1	1	1	1	0	1	1	1	1	1	1	1	1	1	1	1	1	1	1	1	1	1	1	1
AREG1_00052	[29520:30207] (-)	sliding clamp	gene expression related protein	core	84	9	1	1	1	1	1	1	1	1	1	1	1	1	1	1	1	1	1	1	1	1	1	1	1	1	1	1	1	1	1	1	1	1	1	1	1	1	1	1	1	1	1	1	1
AREG1_00053	[30262:30652] (-)	RpbA RNA polymerase binding protein, function unknown	metabolism related proteins	core	84	9	1	1	1	1	1	1	1	1	1	1	1	1	1	1	1	1	1	1	1	1	1	1	1	1	1	1	1	1	1	1	1	1	1	1	1	1	1	1	1	1	1	1	1
AREG1_00054	[30661:30850] (-)	hypothetical protein	hypothetical proteins	shell	78	8	1	1	1	1	1	1	1	1	1	1	1	1	1	1	1	1	1	1	1	1	0	1	1	1	1	1	1	1	1	1	1	1	1	1	1	1	1	1	1	1	1	1	1
AREG1_00055	[30905:32546] (-)	endonuclease subunit	metabolism related proteins	core	84	9	1	1	1	1	1	1	1	1	1	1	1	1	1	1	1	1	1	1	1	1	1	1	1	1	1	1	1	1	1	1	1	1	1	1	1	1	1	1	1	1	1	1	1
AREG1_00056	[32584:32791] (-)	hypothetical protein	hypothetical proteins	core	84	9	1	1	1	1	1	1	1	1	1	1	1	1	1	1	1	1	1	1	1	1	1	1	1	1	1	1	1	1	1	1	1	1	1	1	1	1	1	1	1	1	1	1	1
AREG1_00057	[32771:33035] (-)	gp46.2 hypothetical protein	hypothetical proteins	core	84	9	1	1	1	1	1	1	1	1	1	1	1	1	1	1	1	1	1	1	1	1	1	1	1	1	1	1	1	1	1	1	1	1	1	1	1	1	1	1	1	1	1	1	1
AREG1_00058	[33031:34051] (-)	endonuclease subunit	metabolism related proteins	core	84	9	1	1	1	1	1	1	1	1	1	1	1	1	1	1	1	1	1	1	1	1	1	1	1	1	1	1	1	1	1	1	1	1	1	1	1	1	1	1	1	1	1	1	1
AREG1_00059	[34227:35430] (-)	a-gt alpha glucosyl transferase	metabolism related proteins	core	84	9	1	1	1	1	1	1	1	1	1	1	1	1	1	1	1	1	1	1	1	1	1	1	1	1	1	1	1	1	1	1	1	1	1	1	1	1	1	1	1	1	1	1	1
AREG1_00060	[35674:35878] (-)	a-gt.3 hypothetical protein	hypothetical proteins	core	84	9	1	1	1	1	1	1	1	1	1	1	1	1	1	1	1	1	1	1	1	1	1	1	1	1	1	1	1	1	1	1	1	1	1	1	1	1	1	1	1	1	1	1	1
AREG1_00061	[35846:36164] (-)	a-gt.4 family protein	metabolism related proteins	core	84	9	1	1	1	1	1	1	1	1	1	1	1	1	1	1	1	1	1	1	1	1	1	1	1	1	1	1	1	1	1	1	1	1	1	1	1	1	1	1	1	1	1	1	1
AREG1_00062	[36165:36384] (-)	a-gt.5 hypothetical protein	hypothetical proteins	core	84	9	1	1	1	1	1	1	1	1	1	1	1	1	1	1	1	1	1	1	1	1	1	1	1	1	1	1	1	1	1	1	1	1	1	1	1	1	1	1	1	1	1	1	1
AREG1_00063	[36367:36925] (-)	RNA polymerase sigma factor	gene expression related protein	core	84	9	1	1	1	1	1	1	1	1	1	1	1	1	1	1	1	1	1	1	1	1	1	1	1	1	1	1	1	1	1	1	1	1	1	1	1	1	1	1	1	1	1	1	1
AREG1_00064	[37003:37273] (-)	hypothetical protein	hypothetical proteins	shell	79	9	1	0	0	1	1	1	1	1	1	1	1	1	1	1	1	1	0	1	1	1	1	1	1	1	1	1	1	1	1	1	1	1	1	1	1	1	1	1	1	1	1	0	1
AREG1_00065	[37269:37485] (-)	gp55.1 hypothetical protein	hypothetical proteins	shell	79	8	1	1	1	1	1	1	1	1	1	1	1	1	1	1	1	1	1	1	1	0	1	1	1	1	1	1	1	1	1	1	1	0	1	1	1	1	1	1	1	1	1	1	1
AREG1_00066	[37487:37814] (-)	gp55.2 hypothetical protein	hypothetical proteins	shell	77	9	1	0	0	1	1	1	1	1	1	1	1	1	1	1	1	1	0	1	1	0	1	1	1	1	1	1	1	1	1	1	1	0	1	1	1	1	1	1	1	1	1	0	1
AREG1_00067	[37866:38067] (-)	gp55.3 hypothetical protein	hypothetical proteins	shell	56	8	1	0	1	1	0	1	1	1	0	1	1	0	0	1	1	1	0	1	0	1	1	1	0	0	0	1	1	0	1	0	1	1	1	1	1	1	1	1	1	1	0	0	0
AREG1_00068	[38067:38199] (-)	hypothetical protein	hypothetical proteins	soft core	83	9	1	1	1	1	1	1	1	1	1	1	1	1	1	1	1	1	1	1	1	1	1	1	1	1	1	1	1	1	1	1	1	1	1	1	1	1	1	1	1	1	1	1	1
AREG1_00069	[38206:38500] (-)	hypothetical protein	hypothetical proteins	soft core	83	9	1	1	1	1	1	1	1	1	1	1	1	1	1	1	1	1	1	1	1	1	1	1	1	1	1	1	1	1	1	1	0	1	1	1	1	1	1	1	1	1	1	1	1
AREG1_00070	[38492:38669] (-)	hypothetical protein	hypothetical proteins	shell	18	3	1	0	0	0	0	1	0	1	0	0	0	1	0	0	0	0	0	0	0	0	0	1	0	0	0	0	0	1	0	0	0	0	1	0	0	0	0	0	0	0	0	0	0
AREG1_00071	[38827:39151] (-)	NrdH glutaredoxin	metabolism related proteins	core	84	9	1	1	1	1	1	1	1	1	1	1	1	1	1	1	1	1	1	1	1	1	1	1	1	1	1	1	1	1	1	1	1	1	1	1	1	1	1	1	1	1	1	1	1
AREG1_00072	[39122:39434] (-)	hypothetical protein	hypothetical proteins	shell	45	4	1	0	0	1	1	0	0	0	1	1	0	0	0	0	0	0	1	1	1	0	0	1	1	1	0	0	0	1	0	1	0	0	1	1	0	1	0	0	1	0	0	0	1
AREG1_00073	[39436:39652] (-)	hypothetical protein	hypothetical proteins	core	84	9	1	1	1	1	1	1	1	1	1	1	1	1	1	1	1	1	1	1	1	1	1	1	1	1	1	1	1	1	1	1	1	1	1	1	1	1	1	1	1	1	1	1	1
AREG1_00074	[39767:40238] (-)	anaerobic ribonucleoside-triphosphate reductase activating protein	metabolism related proteins	core	84	9	1	1	1	1	1	1	1	1	1	1	1	1	1	1	1	1	1	1	1	1	1	1	1	1	1	1	1	1	1	1	1	1	1	1	1	1	1	1	1	1	1	1	1
AREG1_00075	[40227:41067] (-)	hypothetical protein	hypothetical proteins	cloud	3	1	1	0	0	0	0	0	0	0	0	0	0	0	0	0	0	0	1	0	0	0	0	0	0	0	0	0	0	0	0	0	0	0	0	0	0	0	0	0	0	0	0	0	0
AREG1_00076	[41063:42881] (-)	NrdD anaerobic NTP reductase, large subunit	metabolism related proteins	shell	20	3	1	0	0	0	0	1	0	0	0	1	0	0	0	0	0	0	1	0	0	0	0	1	0	1	1	0	0	1	0	0	0	0	1	0	0	0	0	0	0	0	0	0	0
AREG1_00077	[42877:43351] (-)	recombination endonuclease VII	gene expression related protein	shell	57	4	1	1	0	1	1	0	1	0	1	1	1	1	1	0	0	0	1	1	1	1	1	1	1	0	1	1	1	1	1	1	1	1	1	1	1	1	0	1	1	1	1	1	1
AREG1_00078	[43392:43878] (-)	Pin protease inhibitor	superinfection immunity protein	core	84	9	1	1	1	1	1	1	1	1	1	1	1	1	1	1	1	1	1	1	1	1	1	1	1	1	1	1	1	1	1	1	1	1	1	1	1	1	1	1	1	1	1	1	1
AREG1_00079	[43861:44029] (-)	hypothetical protein	hypothetical proteins	shell	32	1	1	0	1	0	0	1	0	0	0	1	0	0	1	0	0	1	1	0	0	1	0	1	0	1	1	0	0	1	0	0	0	1	1	0	0	0	0	0	0	0	0	1	0
AREG1_00080	[44000:44135] (-)	hypothetical protein	hypothetical proteins	shell	78	6	1	0	1	1	1	1	1	1	1	1	1	1	1	1	1	1	1	1	1	1	1	1	1	1	1	1	1	1	1	1	1	1	1	1	1	1	1	1	0	1	1	1	1
AREG1_00081	[44173:44389] (-)	hypothetical protein	hypothetical proteins	shell	75	6	1	0	1	1	1	1	0	1	1	1	1	1	1	1	1	1	1	1	1	1	1	1	1	1	0	1	1	1	1	1	1	1	1	1	1	1	1	1	1	1	1	1	1
AREG1_00082	[44385:44649] (-)	NrdC thioredoxin	metabolism related proteins	core	84	9	1	1	1	1	1	1	1	1	1	1	1	1	1	1	1	1	1	1	1	1	1	1	1	1	1	1	1	1	1	1	1	1	1	1	1	1	1	1	1	1	1	1	1
AREG1_00083	[44650:44893] (-)	hypothetical protein	hypothetical proteins	core	84	9	1	1	1	1	1	1	1	1	1	1	1	1	1	1	1	1	1	1	1	1	1	1	1	1	1	1	1	1	1	1	1	1	1	1	1	1	1	1	1	1	1	1	1
AREG1_00084	[44879:45197] (-)	hypothetical protein	hypothetical proteins	core	84	9	1	1	1	1	1	1	1	1	1	1	1	1	1	1	1	1	1	1	1	1	1	1	1	1	1	1	1	1	1	1	1	1	1	1	1	1	1	1	1	1	1	1	1
AREG1_00085	[45193:46123] (-)	hypothetical protein	hypothetical proteins	shell	59	8	1	0	0	0	1	1	0	1	0	1	1	0	1	1	1	1	0	0	0	1	1	1	1	1	1	1	1	1	1	1	1	1	1	1	1	1	0	1	1	1	0	0	0
AREG1_00086	[46175:47177] (-)	hypothetical protein	hypothetical proteins	shell	77	8	1	0	1	1	1	1	0	1	1	1	1	1	1	1	1	1	1	1	1	1	1	1	1	1	0	1	1	1	1	1	1	1	1	1	1	1	1	1	1	1	1	1	1
AREG1_00087	[47234:48260] (-)	hypothetical protein	hypothetical proteins	shell	69	8	1	1	0	0	0	1	0	1	1	1	0	1	1	1	1	1	1	0	0	1	1	1	0	1	1	1	1	1	1	1	1	1	1	1	1	1	1	1	1	1	1	0	1
AREG1_00088	[48268:49159] (-)	hypothetical protein	hypothetical proteins	core	84	9	1	1	1	1	1	1	1	1	1	1	1	1	1	1	1	1	1	1	1	1	1	1	1	1	1	1	1	1	1	1	1	1	1	1	1	1	1	1	1	1	1	1	1
AREG1_00089	[49166:49574] (-)	hypothetical protein	hypothetical proteins	core	84	9	1	1	1	1	1	1	1	1	1	1	1	1	1	1	1	1	1	1	1	1	1	1	1	1	1	1	1	1	1	1	1	1	1	1	1	1	1	1	1	1	1	1	1
AREG1_00090	[49629:50157] (-)	hypothetical protein	hypothetical proteins	core	84	9	1	1	1	1	1	1	1	1	1	1	1	1	1	1	1	1	1	1	1	1	1	1	1	1	1	1	1	1	1	1	1	1	1	1	1	1	1	1	1	1	1	1	1
AREG1_00091	[50217:50520] (-)	hypothetical protein	hypothetical proteins	core	84	9	1	1	1	1	1	1	1	1	1	1	1	1	1	1	1	1	1	1	1	1	1	1	1	1	1	1	1	1	1	1	1	1	1	1	1	1	1	1	1	1	1	1	1
AREG1_00092	[50621:51590] (-)	hypothetical protein	hypothetical proteins	soft core	83	9	1	1	1	1	1	1	1	1	1	1	0	1	1	1	1	1	1	1	1	1	1	1	1	1	1	1	1	1	1	1	1	1	1	1	1	1	1	1	1	1	1	1	1
AREG1_00093	[51717:52203] (-)	ModB ADP-ribosylase	metabolism related proteins	cloud	4	2	1	0	0	0	0	0	1	0	0	0	0	0	0	0	1	0	0	0	0	0	0	0	0	0	0	0	0	0	0	0	0	0	0	0	0	0	0	0	0	0	0	0	0
AREG1_00094	[52327:53338] (-)	hypothetical protein	hypothetical proteins	shell	40	6	1	1	1	0	0	1	1	1	0	0	0	0	0	1	1	0	0	1	1	1	1	1	0	1	1	0	1	1	0	1	1	1	0	0	0	0	0	0	0	0	0	0	1
AREG1_00095	[53337:53790] (-)	hypothetical protein	hypothetical proteins	shell	75	8	1	0	1	1	1	1	1	1	1	1	0	1	1	1	1	1	1	1	1	1	1	1	1	1	0	1	1	1	1	1	1	1	1	1	0	1	1	1	1	1	1	1	1
AREG1_00096	[53802:54324] (-)	hypothetical protein	hypothetical proteins	shell	77	8	1	0	1	1	1	1	1	1	1	1	0	1	1	1	1	1	1	1	1	1	1	1	1	1	0	1	1	1	1	1	1	1	1	1	1	1	1	1	1	1	1	1	1
AREG1_00097	[54330:54864] (-)	hypothetical protein	hypothetical proteins	shell	27	6	1	0	1	0	0	1	0	1	0	0	0	0	0	1	1	0	0	1	1	0	1	1	0	1	0	0	1	1	0	1	1	0	0	0	0	0	0	0	0	0	0	0	0
AREG1_00098	[55055:55229] (-)	hypothetical protein	hypothetical proteins	soft core	82	9	1	1	1	1	1	1	1	1	1	1	1	1	1	1	1	1	1	1	1	1	1	1	1	1	0	1	1	1	1	1	1	1	1	1	1	1	1	1	1	1	1	1	1
AREG1_00099	[55218:55413] (-)	MobD.3 hypothetical protein	hypothetical proteins	soft core	83	9	1	1	1	1	1	1	1	1	1	1	1	1	1	1	1	1	1	1	1	1	1	1	1	1	1	1	1	1	1	1	1	1	1	1	1	1	1	1	1	1	1	1	1
AREG1_00100	[55415:55619] (-)	MobD.4 hypothetical protein	hypothetical proteins	shell	68	7	1	0	1	1	1	1	1	1	0	0	0	1	1	1	0	1	1	1	1	1	1	1	1	1	1	1	1	1	1	1	1	1	1	1	1	1	1	1	1	1	1	1	1
AREG1_00101	[55618:55807] (-)	MobD.5 hypothetical protein	hypothetical proteins	core	84	9	1	1	1	1	1	1	1	1	1	1	1	1	1	1	1	1	1	1	1	1	1	1	1	1	1	1	1	1	1	1	1	1	1	1	1	1	1	1	1	1	1	1	1
AREG1_00102	[55902:56289] (-)	hypothetical protein	hypothetical proteins	shell	52	6	1	1	1	0	1	0	1	1	1	1	0	1	0	1	0	1	1	0	1	1	1	0	0	0	1	1	0	0	1	0	1	1	0	1	1	0	1	1	1	1	1	1	0
AREG1_00103	[56285:56579] (-)	rI lysis inhibition regulator, membrane protein	cell wall lysis	soft core	83	9	1	1	1	1	1	1	1	1	1	1	1	1	1	1	1	1	1	1	1	1	1	1	1	1	1	1	1	1	1	1	1	1	1	1	1	1	1	1	1	1	1	1	1
AREG1_00104	[56591:56804] (-)	hypothetical protein	hypothetical proteins	core	84	9	1	1	1	1	1	1	1	1	1	1	1	1	1	1	1	1	1	1	1	1	1	1	1	1	1	1	1	1	1	1	1	1	1	1	1	1	1	1	1	1	1	1	1
AREG1_00105	[56846:57428] (-)	Tk thymidine kinase	metabolism related proteins	shell	51	6	1	0	1	0	1	1	0	1	0	0	0	1	0	1	0	1	0	0	0	1	1	1	1	1	0	1	1	0	1	1	1	0	1	1	1	1	1	1	1	1	1	1	0
AREG1_00106	[57429:57618] (-)	hypothetical protein	hypothetical proteins	shell	26	5	1	1	1	0	1	0	0	0	1	1	0	1	0	1	0	0	1	0	0	0	1	0	0	0	0	1	0	0	0	0	1	0	0	0	1	0	0	0	1	0	1	1	0
AREG1_00107	[57614:57800] (-)	hypothetical protein	hypothetical proteins	shell	26	5	1	1	1	0	1	0	0	0	1	1	0	1	0	1	0	0	1	0	0	0	1	0	0	0	0	1	0	0	0	0	1	0	0	0	1	0	0	0	1	0	1	1	0
AREG1_00108	[57796:58009] (-)	hypothetical protein	hypothetical proteins	cloud	1	1	1	0	0	0	0	0	0	0	0	0	0	0	0	0	0	0	0	0	0	0	0	0	0	0	0	0	0	0	0	0	0	0	0	0	0	0	0	0	0	0	0	0	0
AREG1_00109	[57980:58460] (-)	macro domain-containing protein	hypothetical proteins	shell	44	7	1	0	0	0	0	1	0	1	0	0	1	0	0	1	1	1	0	0	0	0	0	1	1	1	0	0	1	0	1	1	1	0	1	1	0	1	1	1	1	1	0	0	0
AREG1_00110	[58456:58798] (-)	Vs valyl-tRNA synthetase modifier	metabolism related proteins	core	84	9	1	1	1	1	1	1	1	1	1	1	1	1	1	1	1	1	1	1	1	1	1	1	1	1	1	1	1	1	1	1	1	1	1	1	1	1	1	1	1	1	1	1	1
AREG1_00111	[58790:59336] (-)	transglycosylase SLT domain-containing protein	metabolism related proteins	core	84	9	1	1	1	1	1	1	1	1	1	1	1	1	1	1	1	1	1	1	1	1	1	1	1	1	1	1	1	1	1	1	1	1	1	1	1	1	1	1	1	1	1	1	1
AREG1_00112	[59343:59805] (-)	RegB site-specific RNA endonuclease	metabolism related proteins	core	84	9	1	1	1	1	1	1	1	1	1	1	1	1	1	1	1	1	1	1	1	1	1	1	1	1	1	1	1	1	1	1	1	1	1	1	1	1	1	1	1	1	1	1	1
AREG1_00113	[59864:60143] (-)	hypothetical protein	hypothetical proteins	soft core	83	9	1	1	1	1	1	1	1	1	1	1	1	1	1	1	1	1	1	1	1	1	1	1	1	1	1	1	1	1	1	1	1	1	1	1	1	1	1	1	1	1	1	0	1
AREG1_00114	[60142:60409] (-)	hypothetical protein	hypothetical proteins	soft core	81	9	1	1	1	0	1	1	1	1	1	1	1	1	1	1	1	1	1	0	1	1	1	1	1	1	1	1	1	1	1	1	1	1	1	1	1	1	1	1	1	1	1	0	1
AREG1_00115	[60401:60623] (-)	hypothetical protein	hypothetical proteins	soft core	82	9	1	0	1	1	1	1	1	1	1	1	1	1	1	1	1	1	1	1	1	1	1	1	1	1	1	1	1	1	1	1	1	1	1	1	1	1	1	1	1	1	1	0	1
AREG1_00116	[60622:60985] (-)	hypothetical protein	hypothetical proteins	soft core	83	9	1	1	1	1	1	1	1	1	1	1	1	1	1	1	1	1	1	1	1	1	1	1	1	1	1	1	1	1	1	1	1	1	1	1	1	1	1	1	1	1	1	0	1
AREG1_00117	[60992:61322] (-)	hypothetical protein	hypothetical proteins	soft core	83	9	1	1	1	1	1	1	1	1	1	1	1	1	1	1	1	1	1	1	1	1	1	1	1	1	1	1	1	1	1	1	1	1	1	1	1	1	1	1	1	1	1	0	1
AREG1_00118	[61318:61858] (-)	hypothetical protein	hypothetical proteins	soft core	82	9	1	1	1	1	1	1	1	1	1	1	1	1	1	1	1	1	1	1	1	1	1	1	1	1	1	1	1	1	1	1	1	1	1	1	1	1	1	1	1	1	1	0	1
AREG1_00119	[62010:62484] (-)	hypothetical protein	hypothetical proteins	shell	66	8	1	0	1	1	1	1	1	1	1	1	1	1	1	1	1	1	1	1	1	1	1	1	0	1	1	1	0	0	1	1	1	1	1	1	1	1	1	1	0	1	1	0	0
AREG1_00120	[62572:63067] (-)	e Lysozyme murein hydrolase	cell wall lysis	shell	77	7	1	1	1	1	1	1	1	1	1	1	1	1	1	1	1	1	0	1	1	1	1	1	1	1	1	1	1	1	1	1	1	1	1	1	1	1	1	1	0	1	1	1	1
AREG1_00121	[63104:63545] (-)	NudE nudix hydrolase	metabolism related proteins	shell	34	4	1	0	0	0	1	0	1	0	0	1	1	1	0	0	0	0	1	0	1	0	0	0	1	0	1	1	0	1	1	0	0	0	0	0	0	0	1	0	0	0	1	0	1
AREG1_00122	[63541:63904] (-)	hypothetical protein	hypothetical proteins	core	84	9	1	1	1	1	1	1	1	1	1	1	1	1	1	1	1	1	1	1	1	1	1	1	1	1	1	1	1	1	1	1	1	1	1	1	1	1	1	1	1	1	1	1	1
AREG1_00123	[63885:64278] (-)	hypothetical protein	hypothetical proteins	core	84	9	1	1	1	1	1	1	1	1	1	1	1	1	1	1	1	1	1	1	1	1	1	1	1	1	1	1	1	1	1	1	1	1	1	1	1	1	1	1	1	1	1	1	1
AREG1_00124	[64246:64855] (-)	hypothetical protein	hypothetical proteins	core	84	9	1	1	1	1	1	1	1	1	1	1	1	1	1	1	1	1	1	1	1	1	1	1	1	1	1	1	1	1	1	1	1	1	1	1	1	1	1	1	1	1	1	1	1
AREG1_00125	[64896:65490] (-)	hypothetical protein	hypothetical proteins	core	84	9	1	1	1	1	1	1	1	1	1	1	1	1	1	1	1	1	1	1	1	1	1	1	1	1	1	1	1	1	1	1	1	1	1	1	1	1	1	1	1	1	1	1	1
AREG1_00126	[65535:65712] (-)	hypothetical protein	hypothetical proteins	shell	31	5	1	0	0	0	1	1	0	0	0	0	1	0	0	0	0	1	1	0	0	0	0	1	0	0	1	0	1	0	1	1	0	0	1	0	0	1	1	0	1	1	0	0	0
AREG1_00127	[65780:66044] (-)	hypothetical protein	hypothetical proteins	core	84	9	1	1	1	1	1	1	1	1	1	1	1	1	1	1	1	1	1	1	1	1	1	1	1	1	1	1	1	1	1	1	1	1	1	1	1	1	1	1	1	1	1	1	1
AREG1_00128	[66287:66761] (-)	hypothetical protein	hypothetical proteins	shell	69	8	1	0	1	1	0	0	0	1	1	1	0	1	1	1	1	1	0	1	1	1	1	1	0	0	0	1	1	1	1	1	0	1	1	1	1	1	1	1	0	1	1	0	1
AREG1_00129	[67122:67677] (-)	hypothetical protein	hypothetical proteins	cloud	2	1	1	0	0	0	0	0	0	0	0	0	0	0	0	0	0	0	0	0	0	0	0	0	0	0	0	0	0	0	0	0	0	0	0	0	0	0	0	0	0	0	0	0	0
AREG1_00140	[68743:69031] (-)	hypothetical protein	hypothetical proteins	core	84	9	1	1	1	1	1	1	1	1	1	1	1	1	1	1	1	1	1	1	1	1	1	1	1	1	1	1	1	1	1	1	1	1	1	1	1	1	1	1	1	1	1	1	1
AREG1_00141	[69033:69414] (-)	hypothetical protein	hypothetical proteins	shell	45	5	1	0	0	1	0	0	0	1	1	1	0	1	1	0	1	1	0	1	1	1	1	1	0	0	1	1	0	0	1	0	1	1	1	1	1	1	1	1	0	1	0	0	0
AREG1_00142	[69415:69601] (-)	hypothetical protein	hypothetical proteins	core	84	9	1	1	1	1	1	1	1	1	1	1	1	1	1	1	1	1	1	1	1	1	1	1	1	1	1	1	1	1	1	1	1	1	1	1	1	1	1	1	1	1	1	1	1
AREG1_00143	[69662:69887] (-)	hypothetical protein	hypothetical proteins	cloud	3	1	1	0	0	0	0	0	0	0	0	0	0	0	0	0	0	0	0	0	0	0	0	0	0	0	0	0	0	0	0	0	0	0	0	0	0	0	0	0	0	0	0	0	0
AREG1_00144	[69955:70264] (-)	hypothetical protein	hypothetical proteins	cloud	6	2	1	0	1	0	0	0	0	0	0	0	0	0	0	0	0	0	0	0	0	0	0	0	0	0	0	0	0	0	0	0	0	0	0	0	0	0	0	0	1	0	0	0	0
AREG1_00145	[70324:70597] (-)	hypothetical protein	hypothetical proteins	cloud	4	2	1	0	1	0	0	0	0	0	0	0	0	0	0	0	0	0	0	0	0	0	0	0	0	0	0	0	0	0	0	0	0	0	0	0	0	0	0	0	1	0	0	0	0
AREG1_00146	[70673:70961] (-)	IpI internal head protein	structural proteins	shell	29	6	1	1	0	0	1	0	0	0	0	0	1	0	1	0	1	0	0	0	0	1	0	0	0	0	1	0	1	0	0	0	0	1	0	0	1	0	0	0	0	0	0	0	0
AREG1_00147	[71033:71489] (-)	hypothetical protein	hypothetical proteins	core	84	9	1	1	1	1	1	1	1	1	1	1	1	1	1	1	1	1	1	1	1	1	1	1	1	1	1	1	1	1	1	1	1	1	1	1	1	1	1	1	1	1	1	1	1
AREG1_00148	[71488:71731] (-)	gp57A chaperone for tail fiber formation	structural proteins	core	84	9	1	1	1	1	1	1	1	1	1	1	1	1	1	1	1	1	1	1	1	1	1	1	1	1	1	1	1	1	1	1	1	1	1	1	1	1	1	1	1	1	1	1	1
AREG1_00149	[71730:72444] (-)	deoxynucleoside monophosphate kinase	metabolism related proteins	core	84	9	1	1	1	1	1	1	1	1	1	1	1	1	1	1	1	1	1	1	1	1	1	1	1	1	1	1	1	1	1	1	1	1	1	1	1	1	1	1	1	1	1	1	1
AREG1_00150	[72493:73024] (-)	tail protein	structural proteins	core	84	9	1	1	1	1	1	1	1	1	1	1	1	1	1	1	1	1	1	1	1	1	1	1	1	1	1	1	1	1	1	1	1	1	1	1	1	1	1	1	1	1	1	1	1
AREG1_00151	[73130:73955] (-)	DNA end protector protein	gene expression related protein	core	84	9	1	1	1	1	1	1	1	1	1	1	1	1	1	1	1	1	1	1	1	1	1	1	1	1	1	1	1	1	1	1	1	1	1	1	1	1	1	1	1	1	1	1	1
AREG1_00152	[73954:74407] (-)	head completion protein	structural proteins	core	84	9	1	1	1	1	1	1	1	1	1	1	1	1	1	1	1	1	1	1	1	1	1	1	1	1	1	1	1	1	1	1	1	1	1	1	1	1	1	1	1	1	1	1	1
AREG1_00153	[74454:75045] (+)	baseplate wedge protein 53	structural proteins	soft core	81	9	1	1	0	1	1	1	1	1	1	0	1	1	1	1	1	1	1	1	1	1	1	1	1	1	0	1	1	1	1	1	1	1	1	1	1	1	1	1	1	1	1	1	1
AREG1_00154	[75028:76756] (+)	baseplate hub subunit and tail lysozyme	cell wall lysis	shell	76	9	1	0	1	1	1	1	0	1	1	1	1	1	1	1	1	1	1	1	1	1	1	1	0	0	1	1	1	1	1	1	1	1	1	1	0	1	1	1	1	1	1	0	1
AREG1_00155	[76790:77285] (+)	hypothetical protein	structural proteins	soft core	81	9	1	1	1	1	1	1	1	1	1	1	1	1	1	1	1	1	1	1	1	1	1	1	1	1	1	1	1	1	1	1	1	1	1	1	1	1	1	1	1	1	1	1	1
AREG1_00156	[77285:77579] (+)	PAAR domain-containing protein	structural proteins	soft core	81	9	1	1	1	1	1	1	1	1	1	1	1	1	1	1	1	1	1	1	1	1	1	1	1	1	1	1	1	1	1	1	1	1	1	1	1	1	1	1	1	1	1	1	1
AREG1_00157	[77587:79570] (+)	baseplate wedge subunit	structural proteins	core	84	9	1	1	1	1	1	1	1	1	1	1	1	1	1	1	1	1	1	1	1	1	1	1	1	1	1	1	1	1	1	1	1	1	1	1	1	1	1	1	1	1	1	1	1
AREG1_00158	[79566:82665] (+)	baseplate wedge subunit	structural proteins	core	84	9	1	1	1	1	1	1	1	1	1	1	1	1	1	1	1	1	1	1	1	1	1	1	1	1	1	1	1	1	1	1	1	1	1	1	1	1	1	1	1	1	1	1	1
AREG1_00159	[82657:83662] (+)	baseplate wedge subunit	structural proteins	core	84	9	1	1	1	1	1	1	1	1	1	1	1	1	1	1	1	1	1	1	1	1	1	1	1	1	1	1	1	1	1	1	1	1	1	1	1	1	1	1	1	1	1	1	1
AREG1_00160	[83725:84592] (+)	baseplate wedge tail fiber connector	structural proteins	core	84	9	1	1	1	1	1	1	1	1	1	1	1	1	1	1	1	1	1	1	1	1	1	1	1	1	1	1	1	1	1	1	1	1	1	1	1	1	1	1	1	1	1	1	1
AREG1_00161	[84591:86397] (+)	baseplate wedge subunit and tail pin	structural proteins	core	84	9	1	1	1	1	1	1	1	1	1	1	1	1	1	1	1	1	1	1	1	1	1	1	1	1	1	1	1	1	1	1	1	1	1	1	1	1	1	1	1	1	1	1	1
AREG1_00162	[86396:87056] (+)	baseplate wedge subunit and tail pin	structural proteins	shell	51	9	1	0	1	1	1	0	1	0	1	1	1	1	1	1	1	0	0	1	1	0	0	0	1	1	1	0	0	1	0	1	0	0	0	0	0	0	0	0	1	0	0	0	1
AREG1_00163	[87052:88603] (+)	gp12 Short tail fibers	structural proteins	shell	51	9	1	0	1	1	1	0	1	0	1	1	1	1	1	1	1	0	0	1	1	0	0	0	1	1	1	0	0	1	0	1	0	0	0	0	0	0	0	0	1	0	0	0	1
AREG1_00164	[88612:90070] (+)	fibritin	structural proteins	shell	63	9	1	1	0	1	0	1	0	1	1	1	0	1	0	1	1	1	1	1	1	1	1	1	0	0	1	1	1	0	1	0	1	1	1	1	1	1	1	1	1	1	1	1	0
AREG1_00165	[90102:91032] (+)	neck protein	structural proteins	core	84	9	1	1	1	1	1	1	1	1	1	1	1	1	1	1	1	1	1	1	1	1	1	1	1	1	1	1	1	1	1	1	1	1	1	1	1	1	1	1	1	1	1	1	1
AREG1_00166	[91033:91804] (+)	neck protein	structural proteins	core	84	9	1	1	1	1	1	1	1	1	1	1	1	1	1	1	1	1	1	1	1	1	1	1	1	1	1	1	1	1	1	1	1	1	1	1	1	1	1	1	1	1	1	1	1
AREG1_00167	[91845:92664] (+)	tail sheath stabilizer and completion protein	structural proteins	core	84	9	1	1	1	1	1	1	1	1	1	1	1	1	1	1	1	1	1	1	1	1	1	1	1	1	1	1	1	1	1	1	1	1	1	1	1	1	1	1	1	1	1	1	1
AREG1_00168	[92672:93167] (+)	small terminase protein	structural proteins	core	84	9	1	1	1	1	1	1	1	1	1	1	1	1	1	1	1	1	1	1	1	1	1	1	1	1	1	1	1	1	1	1	1	1	1	1	1	1	1	1	1	1	1	1	1
AREG1_00169	[93150:94983] (+)	large terminase protein	structural proteins	shell	74	6	1	1	1	1	1	1	1	1	1	1	1	1	1	0	1	1	0	1	1	1	1	0	1	1	1	0	1	1	0	1	1	1	1	1	1	1	0	1	1	1	1	1	1
AREG1_00170	[95014:96994] (+)	tail sheath protein	structural proteins	shell	77	9	1	1	1	1	1	1	1	1	1	1	1	1	1	1	1	1	1	1	1	1	1	1	1	0	1	1	1	1	1	1	1	1	1	0	1	1	1	1	1	1	1	1	1
AREG1_00171	[97110:97602] (+)	tail protein	structural proteins	core	84	9	1	1	1	1	1	1	1	1	1	1	1	1	1	1	1	1	1	1	1	1	1	1	1	1	1	1	1	1	1	1	1	1	1	1	1	1	1	1	1	1	1	1	1
AREG1_00172	[97685:99260] (+)	portal protein	structural proteins	core	84	9	1	1	1	1	1	1	1	1	1	1	1	1	1	1	1	1	1	1	1	1	1	1	1	1	1	1	1	1	1	1	1	1	1	1	1	1	1	1	1	1	1	1	1
AREG1_00173	[99259:99499] (+)	prohead core protein	structural proteins	core	84	9	1	1	1	1	1	1	1	1	1	1	1	1	1	1	1	1	1	1	1	1	1	1	1	1	1	1	1	1	1	1	1	1	1	1	1	1	1	1	1	1	1	1	1
AREG1_00174	[99498:99924] (+)	prohead core protein	structural proteins	core	84	9	1	1	1	1	1	1	1	1	1	1	1	1	1	1	1	1	1	1	1	1	1	1	1	1	1	1	1	1	1	1	1	1	1	1	1	1	1	1	1	1	1	1	1
AREG1_00175	[99923:100562] (+)	prohead core scaffolding protein and protease	structural proteins	core	84	9	1	1	1	1	1	1	1	1	1	1	1	1	1	1	1	1	1	1	1	1	1	1	1	1	1	1	1	1	1	1	1	1	1	1	1	1	1	1	1	1	1	1	1
AREG1_00176	[100592:101402] (+)	prohead core protein	structural proteins	core	84	9	1	1	1	1	1	1	1	1	1	1	1	1	1	1	1	1	1	1	1	1	1	1	1	1	1	1	1	1	1	1	1	1	1	1	1	1	1	1	1	1	1	1	1
AREG1_00177	[101420:102986] (+)	major capsid protein	structural proteins	shell	70	7	1	0	1	1	1	1	0	1	1	1	1	1	0	1	1	1	0	1	1	1	1	1	0	1	0	1	1	1	1	1	1	1	1	1	0	1	1	1	1	1	0	0	0
AREG1_00178	[103069:104353] (+)	capsid vertex protein	structural proteins	core	84	9	1	1	1	1	1	1	1	1	1	1	1	1	1	1	1	1	1	1	1	1	1	1	1	1	1	1	1	1	1	1	1	1	1	1	1	1	1	1	1	1	1	1	1
AREG1_00179	[104382:105387] (-)	RnlB RNA ligase 2	gene expression related protein	shell	62	7	1	1	0	1	0	0	1	1	1	1	0	1	1	1	1	1	1	1	0	1	0	0	1	1	1	1	1	1	1	1	1	1	0	0	1	1	0	1	1	0	1	1	1
AREG1_00180	[105396:105675] (-)	hypothetical protein	hypothetical proteins	soft core	83	8	1	1	1	1	1	1	1	1	1	1	1	1	1	0	1	1	1	1	1	1	1	1	1	1	1	1	1	1	1	1	1	1	1	1	1	1	1	1	1	1	1	1	1
AREG1_00181	[105661:105865] (-)	hypothetical protein	hypothetical proteins	core	84	9	1	1	1	1	1	1	1	1	1	1	1	1	1	1	1	1	1	1	1	1	1	1	1	1	1	1	1	1	1	1	1	1	1	1	1	1	1	1	1	1	1	1	1
AREG1_00182	[105966:107097] (-)	Hoc head outer capsid protein	structural proteins	shell	71	8	1	0	0	1	1	1	0	1	1	1	1	1	0	1	1	1	0	1	1	1	1	1	0	1	1	1	1	1	1	1	1	1	1	1	0	1	1	1	1	1	0	1	0
AREG1_00183	[107106:107787] (-)	Inh inhibitor of prohead protease gp21	structural proteins	core	84	9	1	1	1	1	1	1	1	1	1	1	1	1	1	1	1	1	1	1	1	1	1	1	1	1	1	1	1	1	1	1	1	1	1	1	1	1	1	1	1	1	1	1	1
AREG1_00184	[107837:109349] (+)	UvsW helicase	gene expression related protein	soft core	82	9	1	0	0	1	1	1	1	1	1	1	1	1	1	1	1	1	1	1	1	1	1	1	1	1	1	1	1	1	1	1	1	1	1	1	1	1	1	1	1	1	1	1	1
AREG1_00185	[109345:110038] (+)	hypothetical protein	hypothetical proteins	cloud	11	3	1	0	0	0	0	0	1	0	0	0	0	0	0	0	0	0	1	0	0	0	0	0	0	0	1	0	0	0	0	0	0	0	0	0	0	0	0	0	0	0	0	1	0
AREG1_00186	[110063:110294] (+)	UvsW helicase	gene expression related protein	soft core	83	9	1	1	1	1	1	1	1	1	1	1	1	1	1	1	1	1	1	1	1	1	1	1	1	1	1	1	1	1	1	1	1	1	1	1	1	1	1	1	1	1	1	1	1
AREG1_00187	[110349:110517] (-)	hypothetical protein	hypothetical proteins	core	84	9	1	1	1	1	1	1	1	1	1	1	1	1	1	1	1	1	1	1	1	1	1	1	1	1	1	1	1	1	1	1	1	1	1	1	1	1	1	1	1	1	1	1	1
AREG1_00188	[110545:110770] (-)	hypothetical protein	hypothetical proteins	soft core	83	9	1	1	0	1	1	1	1	1	1	1	1	1	1	1	1	1	1	1	1	1	1	1	1	1	1	1	1	1	1	1	1	1	1	1	1	1	1	1	1	1	1	1	1
AREG1_00189	[110769:111183] (-)	UvsY recombination, repair and ssDNA binding protein	gene expression related protein	core	84	9	1	1	1	1	1	1	1	1	1	1	1	1	1	1	1	1	1	1	1	1	1	1	1	1	1	1	1	1	1	1	1	1	1	1	1	1	1	1	1	1	1	1	1
AREG1_00190	[111249:111648] (-)	GPW/gp25 family protein	structural proteins	core	84	9	1	1	1	1	1	1	1	1	1	1	1	1	1	1	1	1	1	1	1	1	1	1	1	1	1	1	1	1	1	1	1	1	1	1	1	1	1	1	1	1	1	1	1
AREG1_00191	[111647:112274] (-)	gp26 baseplate hub subunit	structural proteins	core	84	9	1	1	1	1	1	1	1	1	1	1	1	1	1	1	1	1	1	1	1	1	1	1	1	1	1	1	1	1	1	1	1	1	1	1	1	1	1	1	1	1	1	1	1
AREG1_00192	[112324:113077] (+)	baseplate hub assembly protein	structural proteins	core	84	9	1	1	1	1	1	1	1	1	1	1	1	1	1	1	1	1	1	1	1	1	1	1	1	1	1	1	1	1	1	1	1	1	1	1	1	1	1	1	1	1	1	1	1
AREG1_00193	[113073:114246] (+)	baseplate hub subunit	structural proteins	core	84	9	1	1	1	1	1	1	1	1	1	1	1	1	1	1	1	1	1	1	1	1	1	1	1	1	1	1	1	1	1	1	1	1	1	1	1	1	1	1	1	1	1	1	1
AREG1_00194	[114193:114727] (+)	gp28 baseplate hub distal subunit	structural proteins	core	84	9	1	1	1	1	1	1	1	1	1	1	1	1	1	1	1	1	1	1	1	1	1	1	1	1	1	1	1	1	1	1	1	1	1	1	1	1	1	1	1	1	1	1	1
AREG1_00195	[114723:116496] (+)	gp29 baseplate hub subunit, tail length determinator	structural proteins	core	84	9	1	1	1	1	1	1	1	1	1	1	1	1	1	1	1	1	1	1	1	1	1	1	1	1	1	1	1	1	1	1	1	1	1	1	1	1	1	1	1	1	1	1	1
AREG1_00196	[116504:117599] (+)	baseplate subunit	structural proteins	core	84	9	1	1	1	1	1	1	1	1	1	1	1	1	1	1	1	1	1	1	1	1	1	1	1	1	1	1	1	1	1	1	1	1	1	1	1	1	1	1	1	1	1	1	1
AREG1_00197	[117598:118564] (+)	baseplate subunit	structural proteins	core	84	9	1	1	1	1	1	1	1	1	1	1	1	1	1	1	1	1	1	1	1	1	1	1	1	1	1	1	1	1	1	1	1	1	1	1	1	1	1	1	1	1	1	1	1
AREG1_00198	[118592:118883] (-)	hypothetical protein	hypothetical proteins	core	84	9	1	1	1	1	1	1	1	1	1	1	1	1	1	1	1	1	1	1	1	1	1	1	1	1	1	1	1	1	1	1	1	1	1	1	1	1	1	1	1	1	1	1	1
AREG1_00199	[118943:121001] (-)	ADP-ribosyltransferase	direct lysis, host defense and resistance-gene acquisition	soft core	80	9	1	1	1	1	1	1	1	1	1	1	1	1	1	1	1	1	1	1	1	1	1	1	1	1	0	1	1	1	1	1	1	1	1	1	1	1	1	1	1	1	1	1	1
AREG1_00200	[121004:123098] (-)	ADP-ribosyltransferase	direct lysis, host defense and resistance-gene acquisition	shell	55	7	1	0	1	1	1	1	0	1	1	0	1	1	0	0	1	1	0	1	0	1	1	1	0	0	1	1	1	0	1	0	1	1	1	1	1	1	1	1	1	1	1	1	0
AREG1_00201	[123154:123340] (-)	hypothetical protein	hypothetical proteins	core	84	9	1	1	1	1	1	1	1	1	1	1	1	1	1	1	1	1	1	1	1	1	1	1	1	1	1	1	1	1	1	1	1	1	1	1	1	1	1	1	1	1	1	1	1
AREG1_00202	[123336:124800] (-)	DNA ligase	gene expression related protein	core	84	9	1	1	1	1	1	1	1	1	1	1	1	1	1	1	1	1	1	1	1	1	1	1	1	1	1	1	1	1	1	1	1	1	1	1	1	1	1	1	1	1	1	1	1
AREG1_00203	[124796:125066] (-)	hypothetical protein	hypothetical proteins	soft core	83	9	1	1	1	1	1	1	1	1	1	1	1	1	1	1	1	1	1	1	1	1	1	1	1	0	1	1	1	1	1	1	1	1	1	1	1	1	1	1	1	1	1	1	1
AREG1_00204	[125065:125902] (-)	hypothetical protein	hypothetical proteins	shell	74	7	1	1	1	1	1	1	1	1	1	1	1	1	1	0	1	1	1	1	1	1	1	1	1	1	0	1	0	1	1	1	1	1	1	1	1	1	1	1	1	1	1	1	1
AREG1_00205	[125898:126357] (-)	hypothetical protein	hypothetical proteins	soft core	80	9	1	1	1	1	1	1	1	1	1	1	1	1	0	1	1	1	0	1	1	1	1	1	1	0	1	1	1	1	1	1	1	1	1	1	1	1	1	1	1	1	1	1	1
AREG1_00206	[126349:126556] (-)	hypothetical protein	hypothetical proteins	shell	76	7	1	1	1	1	1	1	1	0	1	1	1	1	1	0	1	1	1	1	1	1	1	1	1	1	1	1	0	1	1	1	1	1	1	1	1	1	1	1	1	1	1	1	1
AREG1_00207	[126552:126750] (-)	gp30.5 hypothetical protein	hypothetical proteins	shell	76	7	1	1	1	1	1	1	1	0	1	1	1	1	1	0	1	1	1	1	1	1	1	1	1	1	1	1	0	1	1	1	1	1	1	1	1	0	1	1	1	1	1	1	1
AREG1_00208	[126749:127037] (-)	hypothetical protein	hypothetical proteins	core	84	9	1	1	1	1	1	1	1	1	1	1	1	1	1	1	1	1	1	1	1	1	1	1	1	1	1	1	1	1	1	1	1	1	1	1	1	1	1	1	1	1	1	1	1
AREG1_00209	[127078:127444] (-)	hypothetical protein	hypothetical proteins	soft core	83	9	1	1	1	1	1	1	1	1	1	1	1	1	1	1	1	1	1	1	1	1	1	1	1	1	1	1	1	1	1	1	1	1	1	1	1	1	1	1	1	1	1	1	1
AREG1_00210	[127512:127845] (-)	hypothetical protein	hypothetical proteins	shell	74	9	1	1	1	1	1	1	1	0	1	1	1	1	1	1	1	1	1	1	1	1	1	1	1	1	1	1	1	1	1	1	1	1	1	1	1	0	1	1	1	1	1	1	1
AREG1_00211	[127955:128132] (-)	hypothetical protein	hypothetical proteins	core	84	9	1	1	1	1	1	1	1	1	1	1	1	1	1	1	1	1	1	1	1	1	1	1	1	1	1	1	1	1	1	1	1	1	1	1	1	1	1	1	1	1	1	1	1
AREG1_00212	[128377:128626] (-)	rIII lysis inhibition accessory protein, rapid lysis phenotype	gene expression related protein	core	84	9	1	1	1	1	1	1	1	1	1	1	1	1	1	1	1	1	1	1	1	1	1	1	1	1	1	1	1	1	1	1	1	1	1	1	1	1	1	1	1	1	1	1	1
AREG1_00213	[128773:129109] (-)	co-chaperone GroES	metabolism related proteins	core	84	9	1	1	1	1	1	1	1	1	1	1	1	1	1	1	1	1	1	1	1	1	1	1	1	1	1	1	1	1	1	1	1	1	1	1	1	1	1	1	1	1	1	1	1
AREG1_00214	[129165:129474] (-)	hypothetical protein	hypothetical proteins	core	84	9	1	1	1	1	1	1	1	1	1	1	1	1	1	1	1	1	1	1	1	1	1	1	1	1	1	1	1	1	1	1	1	1	1	1	1	1	1	1	1	1	1	1	1
AREG1_00215	[129474:129711] (-)	gp31.2 hypothetical protein	hypothetical proteins	core	84	9	1	1	1	1	1	1	1	1	1	1	1	1	1	1	1	1	1	1	1	1	1	1	1	1	1	1	1	1	1	1	1	1	1	1	1	1	1	1	1	1	1	1	1
AREG1_00216	[129710:130292] (-)	deoxycytidylate deaminase	metabolism related proteins	core	84	9	1	1	1	1	1	1	1	1	1	1	1	1	1	1	1	1	1	1	1	1	1	1	1	1	1	1	1	1	1	1	1	1	1	1	1	1	1	1	1	1	1	1	1
AREG1_00217	[130288:130627] (-)	Cd.1 hypothetical protein	hypothetical proteins	core	84	9	1	1	1	1	1	1	1	1	1	1	1	1	1	1	1	1	1	1	1	1	1	1	1	1	1	1	1	1	1	1	1	1	1	1	1	1	1	1	1	1	1	1	1
AREG1_00218	[130623:130863] (-)	hypothetical protein	hypothetical proteins	soft core	82	9	1	0	1	1	1	1	1	1	1	1	1	1	1	1	1	1	1	1	1	1	1	1	1	1	0	1	1	1	1	1	1	1	1	1	1	1	1	1	1	1	1	1	1
AREG1_00219	[130924:131200] (-)	hypothetical protein	hypothetical proteins	core	84	9	1	1	1	1	1	1	1	1	1	1	1	1	1	1	1	1	1	1	1	1	1	1	1	1	1	1	1	1	1	1	1	1	1	1	1	1	1	1	1	1	1	1	1
AREG1_00220	[131202:131403] (-)	hypothetical protein	hypothetical proteins	shell	72	7	1	1	0	1	1	1	1	1	1	1	0	0	1	0	1	1	1	1	1	1	1	1	1	0	1	1	1	1	1	1	1	1	1	1	1	1	1	1	1	1	1	0	1
AREG1_00221	[131395:131593] (-)	Cd.5 hypothetical protein	hypothetical proteins	shell	31	3	1	1	0	1	0	0	1	0	1	1	0	0	0	1	0	0	0	1	0	0	0	0	1	0	1	1	1	0	1	0	1	0	0	0	1	1	1	1	0	1	1	0	0
AREG1_00222	[131592:132501] (-)	AAA family ATPase	metabolism related proteins	core	84	9	1	1	1	1	1	1	1	1	1	1	1	1	1	1	1	1	1	1	1	1	1	1	1	1	1	1	1	1	1	1	1	1	1	1	1	1	1	1	1	1	1	1	1
AREG1_00223	[132497:132818] (-)	hypothetical protein	hypothetical proteins	shell	79	9	1	0	1	1	1	1	1	1	1	0	1	1	1	1	1	1	1	1	1	1	1	1	1	1	1	1	1	1	1	1	1	1	1	1	1	1	1	1	1	1	1	1	1
AREG1_00224	[132818:133046] (-)	hypothetical protein	hypothetical proteins	core	84	9	1	1	1	1	1	1	1	1	1	1	1	1	1	1	1	1	1	1	1	1	1	1	1	1	1	1	1	1	1	1	1	1	1	1	1	1	1	1	1	1	1	1	1
AREG1_00225	[133042:133342] (-)	hypothetical protein	hypothetical proteins	core	84	9	1	1	1	1	1	1	1	1	1	1	1	1	1	1	1	1	1	1	1	1	1	1	1	1	1	1	1	1	1	1	1	1	1	1	1	1	1	1	1	1	1	1	1
AREG1_00226	[133338:133692] (-)	hypothetical protein	hypothetical proteins	core	84	9	1	1	1	1	1	1	1	1	1	1	1	1	1	1	1	1	1	1	1	1	1	1	1	1	1	1	1	1	1	1	1	1	1	1	1	1	1	1	1	1	1	1	1
AREG1_00227	[133682:134189] (-)	Alc inhibitor of host transcription	direct lysis, host defense and resistance-gene acquisition	core	84	9	1	1	1	1	1	1	1	1	1	1	1	1	1	1	1	1	1	1	1	1	1	1	1	1	1	1	1	1	1	1	1	1	1	1	1	1	1	1	1	1	1	1	1
AREG1_00228	[134250:135375] (-)	RNA ligase A	gene expression related protein	shell	73	9	1	0	1	1	1	1	1	1	1	1	0	1	1	1	1	0	1	1	1	1	1	1	0	0	0	1	1	1	1	1	1	1	1	1	1	1	1	1	1	1	1	1	1
AREG1_00229	[135427:135838] (-)	endonuclease II	metabolism related proteins	core	84	9	1	1	1	1	1	1	1	1	1	1	1	1	1	1	1	1	1	1	1	1	1	1	1	1	1	1	1	1	1	1	1	1	1	1	1	1	1	1	1	1	1	1	1
AREG1_00230	[135865:137044] (-)	NrdB aerobic NDP reductase, small subunit	metabolism related proteins	shell	69	6	1	1	1	1	1	1	0	1	1	0	0	1	0	1	1	1	0	1	1	1	1	1	1	0	1	1	1	0	1	1	1	1	1	1	1	1	1	1	0	1	1	1	1
AREG1_00231	[137095:138085] (-)	ribonucleoside-diphosphate reductase subunit alpha	metabolism related proteins	shell	58	7	1	0	1	1	1	1	1	1	1	0	0	1	1	1	1	0	1	1	1	1	1	0	0	0	0	1	1	1	1	1	1	1	0	1	1	1	0	1	1	1	1	0	1
AREG1_00232	[138074:138785] (-)	hypothetical protein	hypothetical proteins	cloud	6	2	1	0	0	0	0	0	0	0	0	1	0	0	0	0	1	0	0	0	0	0	0	0	0	0	0	0	0	0	0	0	0	0	0	0	0	0	0	0	0	0	0	0	0
AREG1_00233	[138984:140487] (-)	ribonucleoside-diphosphate reductase subunit alpha	metabolism related proteins	shell	15	2	1	0	0	0	0	0	0	0	0	0	0	0	0	0	1	1	0	0	0	0	0	1	0	0	1	0	0	0	0	0	0	0	1	0	0	0	1	0	0	0	0	0	0
AREG1_00234	[140477:140804] (-)	hypothetical protein	hypothetical proteins	shell	79	9	1	1	1	1	1	1	1	1	1	1	1	1	1	1	1	1	1	1	1	1	1	1	1	1	0	1	1	1	1	1	1	1	1	1	1	1	1	1	1	1	1	1	1
AREG1_00235	[140757:141021] (-)	hypothetical protein	hypothetical proteins	core	84	9	1	1	1	1	1	1	1	1	1	1	1	1	1	1	1	1	1	1	1	1	1	1	1	1	1	1	1	1	1	1	1	1	1	1	1	1	1	1	1	1	1	1	1
AREG1_00236	[141017:141878] (-)	dTMP (thymidylate) synthase	metabolism related proteins	shell	27	6	1	0	0	0	0	0	1	0	0	1	1	0	1	0	1	0	1	0	0	0	0	0	1	0	0	0	0	0	0	0	0	0	0	0	0	1	0	0	1	0	0	1	0
AREG1_00237	[141923:142271] (-)	hypothetical protein	hypothetical proteins	shell	61	5	1	0	1	1	1	1	0	1	1	0	1	1	1	0	1	1	1	1	1	1	1	1	1	0	0	1	1	1	1	0	1	1	1	1	1	1	1	1	1	1	1	1	1
AREG1_00238	[142290:142872] (-)	Frd dihydrofolate reductase	metabolism related proteins	shell	45	3	1	0	0	1	0	0	0	0	1	0	0	1	0	0	1	0	0	1	1	1	0	1	0	0	1	1	1	0	1	1	1	1	1	1	1	1	1	1	0	1	1	0	0
AREG1_00239	[142871:143117] (-)	hypothetical protein	hypothetical proteins	shell	72	9	1	0	1	0	0	1	1	1	0	1	1	1	1	1	1	1	1	0	1	1	1	1	1	1	1	0	1	1	1	1	1	1	1	1	1	0	1	1	1	1	1	1	1
AREG1_00240	[143127:143370] (-)	hypothetical protein	hypothetical proteins	core	84	9	1	1	1	1	1	1	1	1	1	1	1	1	1	1	1	1	1	1	1	1	1	1	1	1	1	1	1	1	1	1	1	1	1	1	1	1	1	1	1	1	1	1	1
AREG1_00241	[143424:143790] (-)	hypothetical protein	hypothetical proteins	shell	50	7	1	0	0	0	1	1	0	1	0	0	1	0	0	1	0	0	0	0	0	1	0	1	0	0	0	1	1	0	1	0	1	1	1	1	1	1	1	1	1	0	1	0	1
AREG1_00242	[143834:144062] (-)	Frd.3 hypothetical protein	hypothetical proteins	cloud	5	3	1	0	0	0	0	0	0	0	0	0	0	0	0	0	0	0	0	0	0	0	0	0	0	0	0	0	1	0	0	0	0	0	0	0	0	0	0	0	1	0	0	0	0
AREG1_00243	[144206:145112] (-)	single-stranded DNA binding protein	gene expression related protein	shell	67	7	1	0	1	1	1	0	1	1	1	1	1	1	1	1	1	0	1	1	1	1	0	0	1	1	1	1	0	1	0	1	0	1	0	0	1	1	1	1	0	0	0	1	1
AREG1_00244	[145161:145791] (-)	SegG homing endonuclease	homing endonucleases	shell	16	2	1	1	0	0	0	0	1	0	0	1	1	0	0	0	1	0	1	0	0	0	0	0	0	1	0	0	0	1	0	0	1	0	0	0	0	0	0	0	0	0	0	0	0
AREG1_00245	[145792:146446] (-)	59 protein	gene expression related protein	core	84	9	1	1	1	1	1	1	1	1	1	1	1	1	1	1	1	1	1	1	1	1	1	1	1	1	1	1	1	1	1	1	1	1	1	1	1	1	1	1	1	1	1	1	1
AREG1_00246	[146442:146781] (-)	gp33 late promoter transcription accessory protein	gene expression related protein	core	84	9	1	1	1	1	1	1	1	1	1	1	1	1	1	1	1	1	1	1	1	1	1	1	1	1	1	1	1	1	1	1	1	1	1	1	1	1	1	1	1	1	1	1	1
AREG1_00247	[146758:147028] (-)	double-stranded DNA binding protein	gene expression related protein	soft core	83	9	1	1	1	1	1	1	1	1	1	1	1	1	1	1	1	0	1	1	1	1	1	1	1	1	1	1	1	1	1	1	1	1	1	1	1	1	1	1	1	1	1	1	1
AREG1_00248	[147036:147954] (-)	RnaseH	gene expression related protein	shell	72	9	1	1	1	1	1	0	1	1	1	1	1	1	1	1	1	1	1	1	1	1	0	0	1	1	1	1	0	1	0	1	0	1	0	0	1	1	1	1	1	0	0	1	1
AREG1_00249	[148057:151930] (+)	long tail fiber, proximal subunit	structural proteins	core	84	9	1	1	1	1	1	1	1	1	1	1	1	1	1	1	1	1	1	1	1	1	1	1	1	1	1	1	1	1	1	1	1	1	1	1	1	1	1	1	1	1	1	1	1
AREG1_00250	[151938:153057] (+)	gp35 hinge connector of long tail fiber, proximal connector	structural proteins	soft core	83	9	1	1	1	1	1	1	1	1	1	1	1	1	1	1	1	0	1	1	1	1	1	1	1	1	1	1	1	1	1	1	1	1	1	1	1	1	1	1	1	1	1	1	1
AREG1_00251	[153119:153776] (+)	gp36 hinge connector of long tail fiber, distal connector	structural proteins	shell	60	9	1	1	0	1	0	1	0	1	1	1	0	1	0	1	1	1	0	1	1	1	1	1	0	0	1	1	1	0	1	0	1	1	1	1	1	1	1	1	1	1	1	0	0
AREG1_00252	[153784:157090] (+)	hypothetical protein	hypothetical proteins	shell	29	9	1	0	0	1	0	0	0	0	1	1	0	1	0	1	1	0	0	1	1	0	0	0	0	0	1	0	0	0	0	0	0	0	0	0	0	0	0	0	1	0	0	0	0
AREG1_00253	[157124:157904] (+)	hypothetical protein	hypothetical proteins	shell	53	9	1	0	1	1	1	0	1	0	1	1	1	1	1	1	1	0	1	1	1	0	0	0	1	1	1	0	0	1	0	1	0	0	0	0	0	0	0	0	1	0	0	1	1
AREG1_00254	[157934:158591] (+)	t holin lysis mediator	cell wall lysis	soft core	80	9	1	1	1	1	1	1	1	1	1	1	1	1	1	1	1	0	1	1	1	0	1	1	1	1	1	1	1	1	1	1	1	0	1	1	1	1	0	1	1	1	1	1	1
AREG1_00255	[158591:158864] (-)	AsiA anti-sigma 70 protein	gene expression related protein	soft core	80	9	1	1	1	1	1	1	1	1	1	1	1	1	1	1	1	0	1	1	1	0	1	1	1	1	1	1	1	1	1	1	1	0	1	1	1	1	0	1	1	1	1	1	1
AREG1_00256	[158876:159029] (-)	AsiA.1 hypothetical protein	hypothetical proteins	shell	79	9	1	1	1	1	1	1	1	1	1	1	1	1	1	1	1	0	1	1	1	0	1	1	1	1	1	1	1	1	1	1	1	0	1	1	1	1	0	1	1	1	1	1	1
AREG1_00257	[159025:159304] (-)	Arn inhibitor of MrcBC restriction endonuclease (anti-restriction nuclease)	metabolism related proteins	soft core	80	9	1	1	1	1	1	1	1	1	1	1	1	1	1	1	1	0	1	1	1	0	1	1	1	1	1	1	1	1	1	1	1	0	1	1	1	1	0	1	1	1	1	1	1
AREG1_00258	[159293:159413] (-)	hypothetical protein	hypothetical proteins	shell	56	5	1	1	1	1	1	1	1	0	1	1	1	1	1	0	0	0	0	1	0	0	1	1	1	1	1	1	0	1	1	1	0	0	1	0	1	0	0	0	0	1	1	1	1
AREG1_00259	[159387:159606] (-)	hypothetical protein	hypothetical proteins	shell	18	2	1	0	0	0	0	0	1	0	0	0	1	0	1	0	0	0	0	0	0	0	0	1	0	0	1	0	0	1	1	0	0	0	1	0	1	0	0	0	0	0	0	1	1
AREG1_00260	[159598:159886] (-)	hypothetical protein	hypothetical proteins	soft core	80	9	1	1	1	1	1	1	1	1	1	1	1	1	1	1	1	0	1	1	1	0	1	1	1	1	1	1	1	1	1	1	1	0	1	1	1	1	0	1	1	1	1	1	1
AREG1_00261	[159885:160347] (-)	hypothetical protein	hypothetical proteins	core	84	9	1	1	1	1	1	1	1	1	1	1	1	1	1	1	1	1	1	1	1	1	1	1	1	1	1	1	1	1	1	1	1	1	1	1	1	1	1	1	1	1	1	1	1
AREG1_00262	[160343:160673] (-)	hypothetical protein	hypothetical proteins	shell	58	5	1	1	1	1	1	1	1	1	1	1	1	1	1	0	0	0	0	1	0	0	1	1	1	1	1	1	0	1	1	1	0	0	1	0	1	0	0	0	0	1	1	1	1
AREG1_00263	[160683:161319] (-)	MotA activator of middle period transcription	metabolism related proteins	core	84	9	1	1	1	1	1	1	1	1	1	1	1	1	1	1	1	1	1	1	1	1	1	1	1	1	1	1	1	1	1	1	1	1	1	1	1	1	1	1	1	1	1	1	1
AREG1_00264	[161444:161594] (-)	MotA.1 hypothetical predicted periplasmic protein	hypothetical proteins	core	84	9	1	1	1	1	1	1	1	1	1	1	1	1	1	1	1	1	1	1	1	1	1	1	1	1	1	1	1	1	1	1	1	1	1	1	1	1	1	1	1	1	1	1	1
AREG1_00265	[161590:162919] (-)	DNA topisomerase II medium subunit	gene expression related protein	shell	64	7	1	1	0	1	0	1	0	1	1	1	1	1	1	1	1	0	1	1	1	0	1	1	1	1	0	1	1	0	1	0	1	0	1	1	1	1	0	1	1	1	1	1	0
AREG1_00266	[163056:163209] (-)	hypothetical protein	hypothetical proteins	cloud	7	1	1	0	1	1	0	1	0	0	1	0	0	0	0	0	0	0	0	0	0	0	0	0	0	0	0	0	0	0	0	0	0	0	0	0	0	0	0	0	0	0	0	0	0
AREG1_00267	[163289:163463] (-)	hypothetical protein	hypothetical proteins	cloud	4	1	1	0	0	0	0	1	0	1	0	0	0	0	0	0	0	0	0	0	0	0	0	0	0	0	0	0	0	0	0	0	1	0	0	0	0	0	0	0	0	0	0	0	0
AREG1_00268	[163462:163918] (-)	Ndd nucleoid disruption protein	direct lysis, host defense and resistance-gene acquisition	core	84	9	1	1	1	1	1	1	1	1	1	1	1	1	1	1	1	1	1	1	1	1	1	1	1	1	1	1	1	1	1	1	1	1	1	1	1	1	1	1	1	1	1	1	1
AREG1_00269	[163978:164194] (-)	hypothetical protein	hypothetical proteins	shell	76	8	1	1	1	1	1	1	0	1	1	1	1	1	1	1	0	1	1	1	1	1	1	1	1	1	1	1	1	0	1	0	1	1	1	1	1	1	1	1	1	1	1	1	1
AREG1_00270	[164202:164313] (-)	Ndd.2 hypothetical predicted outer membrane protein	direct lysis, host defense and resistance-gene acquisition	shell	69	6	1	1	1	0	1	1	1	0	1	1	1	1	1	0	1	1	1	0	1	1	1	0	1	1	1	1	1	1	1	1	1	1	0	1	1	1	1	1	1	1	1	1	1
AREG1_00271	[164309:164507] (-)	hypothetical protein	hypothetical proteins	soft core	82	9	1	0	1	1	1	1	1	1	1	1	1	1	1	1	1	1	1	1	1	1	1	1	1	1	1	1	1	1	1	1	1	1	1	1	1	1	1	1	1	1	1	1	1
AREG1_00272	[164514:164628] (-)	Ndd.4 hypothetical predicted inner membrane	direct lysis, host defense and resistance-gene acquisition	shell	71	9	1	0	1	1	1	0	1	1	1	0	1	1	1	1	1	1	0	1	1	1	1	0	1	1	1	0	1	1	1	1	1	1	0	0	0	1	1	1	1	1	1	1	1
AREG1_00273	[164692:164791] (-)	Ndd.5 hypothetical predicted outer membrane protein	direct lysis, host defense and resistance-gene acquisition	soft core	83	9	1	1	1	1	1	1	1	1	1	1	1	1	1	1	1	1	1	1	1	1	1	1	1	1	1	1	1	1	1	1	1	1	1	1	1	1	1	1	1	1	1	1	1
AREG1_00274	[164870:165134] (-)	hypothetical protein	hypothetical proteins	shell	51	6	1	0	0	1	1	1	1	1	1	0	0	0	1	1	1	1	1	1	1	0	0	1	0	1	0	0	0	1	1	1	0	0	1	1	0	1	1	1	0	1	0	1	0
AREG1_00275	[165139:165346] (-)	hypothetical protein	hypothetical proteins	shell	16	3	1	0	1	0	1	0	0	1	0	0	1	1	0	0	0	0	1	0	0	0	0	1	0	0	0	0	1	0	0	0	0	0	1	0	0	0	0	0	0	0	0	0	0
AREG1_00276	[165426:165984] (-)	DenB DNA endonuclease IV	metabolism related proteins	core	84	9	1	1	1	1	1	1	1	1	1	1	1	1	1	1	1	1	1	1	1	1	1	1	1	1	1	1	1	1	1	1	1	1	1	1	1	1	1	1	1	1	1	1	1
AREG1_00277	[166070:166265] (-)	DenB.1 hypothetical protein	metabolism related proteins	core	84	9	1	1	1	1	1	1	1	1	1	1	1	1	1	1	1	1	1	1	1	1	1	1	1	1	1	1	1	1	1	1	1	1	1	1	1	1	1	1	1	1	1	1	1
AREG1_00278	[166292:167231] (-)	rIIB protector from prophage-induced early lysis	metabolism related proteins	core	84	9	1	1	1	1	1	1	1	1	1	1	1	1	1	1	1	1	1	1	1	1	1	1	1	1	1	1	1	1	1	1	1	1	1	1	1	1	1	1	1	1	1	1	1
[truncated: 41 more columns]

## Sheet: S3
Type	Score	Strand	Start	End	Promoter Sequence	Closest gene in the same strand	Start	End	Annotation
phage	0.941	+	12225	12247	TACTTAAACTCAGTATTAGGAGA	- - -	- - -	- - -	- - -
phage	0.649	+	26198	26220	TAATAGGACTCATTACACCAGAA	- - -	- - -	- - -	- - -
phage	0.566	+	29086	29108	CTATAAGCTTCCATAAAGGAACG	- - -	- - -	- - -	- - -
phage	0.806	+	74877	74899	AAAATATCCTCAATATGAAGGAG	AREG1_00154	75028	76756	baseplate hub subunit and tail lysozyme
phage	0.535	+	95457	95479	CAAAAATTATCGCTAAAGCGAAA	AREG1_00171	97110	97602	tail protein
phage	0.699	+	99731	99753	AAATTACTCGCACTAAAGATCGC	AREG1_00175	99923	100562	prohead core scaffolding protein and protease
phage	0.919	+	103344	103366	AATTAACTCTCAATAAAGGCGAT	- - -	- - -	- - -	- - -
phage	0.847	+	110338	110360	CTAAAGGTCACACTATAGCAAAA	- - -	- - -	- - -	- - -
phage	0.647	+	114875	114897	TAATAGCTCAGACTGTTGAAGAA	AREG1_00196	116504	117599	baseplate subunit
phage	0.59	+	126654	126676	GAATACCACTCCATTTAAATGGA	- - -	- - -	- - -	- - -
phage	0.689	+	128341	128363	ATTTTAGCTCACACTAAGGCAGT	- - -	- - -	- - -	- - -
phage	0.723	+	128342	128364	TTTTAGCTCACACTAAGGCAGTG	- - -	- - -	- - -	- - -
phage	0.546	+	163181	163203	AAAAAGGCTACACCATAAACAAA	AREG1_00267	163289	163463	hypothetical protein
phage	0.857	-	4986	5008	TTTTACGACTTACTTAAAGGGTA	AREG1_00005	4610	4982	hypothetical protein
phage	0.836	-	4987	5009	TTTTTACGACTTACTTAAAGGGT	AREG1_00005	4610	4982	hypothetical protein
phage	0.599	-	52094	52116	ATTAAAGACACACTTTTTAGAGG	AREG1_00093	51717	52203	ModB ADP-ribosylase
phage	0.774	-	155372	155394	TGTTTACCTTCACCATAAGCAGT	- - -	- - -	- - -	- - -
phage	0.891	-	157334	157356	TAATATTAAACACTATAGGTGCA	- - -	- - -	- - -	- - -
host	0.974	+	7693	7724	TTTATTATCCTCAGTAGCTATGGTGTTATAAT
host	0.965	+	8047	8076	TTGAATATCGCGAATGAGATCGACTAAAAT
host	0.953	+	9581	9611	TTGACGATTGAAAAATAATTTACCATAAAAT
host	0.9	+	9823	9852	TTGCTTATTATCACCTATTCCAATTATAGT
host	0.965	+	9870	9902	TTGAAAGCAGAATTTTAAATAGCTTTCTATCAT
host	0.919	+	11090	11117	TTCCCTTTAATGTATCCAATGTTATTAT
host	1	+	11404	11430	AATGCTTTAAAAATTTCATGGTATAAT
host	0.975	+	11686	11716	TTGAATTCAAAAATAACTTGTGTGTTATACT
host	0.939	+	13885	13914	TTTCCTTTATCTATTTTCCAACTATATAAT
host	0.932	+	14151	14179	TGGAACGTCTTTAGCAAACGACATACTAT
host	0.922	+	15140	15168	TTTATTTAAATTACATGATTATTTATAAT
host	0.942	+	16105	16112	AATAAATA
host	0.955	+	16712	16744	TTGCCTCAGGATAAGCTTTAATGGTGATATATT
host	0.959	+	22452	22477	TTTACATCATCAGGAATAGTTATAAT
host	0.966	+	22613	22640	TTGAATCATTTCCACTCACCTTTATAGT
host	0.944	+	23391	23419	TGTAACAGTAATAAACCCCAACCTAAAAT
host	0.984	+	23477	23503	CAAGATTAAAAGCAACACTGCTATAAT
host	0.995	+	27844	27869	TTGATACAGAACTTTATCTTTATTAT
host	0.95	+	31556	31585	TTGCCAACGACTGCTGGGTTTTAATATTAT
host	0.997	+	32553	32581	TTGATACCTAACTCGGTTTAGTTTAAAAT
host	0.928	+	37049	37074	TTTAAATTCATGAATATCTATATAAT
host	0.953	+	37214	37239	TTGATCAACATAGAAAATGCCATAAT
host	0.982	+	39681	39713	TTGATAAGTACTAAACTATATTGGGAATAAAAT
host	0.949	+	40691	40720	TGAAATAATTCCTTTTCACTGGAATACAAT
host	0.913	+	40931	40958	TTTCCTTTTATTTTAGGATTATTATAAT
host	0.952	+	47106	47134	TTGACCAAACATCGGTATAGCTTTATCAT
host	0.932	+	48012	48037	TTGAACAAATAGAGGATTTTTATAAT
host	0.952	+	49134	49164	TTGACATTATTAATTACTACTGACATATTTT
host	0.951	+	49450	49480	TTAACTACAGTAACATCATAATCTTTATAAT
host	0.952	+	52231	52257	ATTAATTAACTACACATATATTATAAT
host	0.931	+	53468	53495	AAAGCATAATCCTTTTTCCATTTATAAT
host	0.909	+	54336	54362	TTGAAATCATAGTTGGAATGACAGAAT
host	0.985	+	55930	55955	TTGATAAAACATTCCAGTAATATCAT
host	0.931	+	61440	61468	TTGACAGGCTCGTCAATTATATACAAAAT
host	0.9	+	62125	62153	TTGATAACCAACTAATGCGAAATTATCTT
host	0.959	+	63650	63675	TTGCCAATTTATTTTAAAATTATCAT
host	0.921	+	71328	71357	TGGAACATTTACTCTCGAATAACATATAGT
host	0.994	+	71923	71948	TTGACGAGTATCAGGAACGATATAAT
host	1	+	72643	72672	TTGACATCACGATTTCAGTTTTGCTATTAT
host	1	+	73036	73063	AATGCTTTATAAGTGTTGGTGGTATAAT
host	0.977	+	73769	73795	TTGACATTGCCGAAGTAAACGTAGAGT
host	0.928	+	76856	76863	TATAAATA
host	0.987	+	78909	78934	TTGATAAAATTGACCGCTATTATACT
host	0.906	+	81845	81873	TTGAATCTGGGGCTGGTACTGAATATGAT
host	0.99	+	82104	82131	TTTGCTTCAAAATAATATAGACTATATT
host	0.987	+	82276	82304	TTAACTCTTAAACACACAGAGACTATAAT
host	0.903	+	82448	82476	TAAAATATCCTCTTCCTGATGACTATAAT
host	0.975	+	83254	83261	TATAAATA
host	0.968	+	83817	83845	TTAATAGTGATTTTAACGCAATTTATAAT
host	0.983	+	83985	84012	TTGATACCTCTACTGTAGGTGTTAAAGT
host	0.995	+	85895	85920	TTGATTCTTATACTAGAACGTATAAT
host	0.929	+	86083	86110	TTTGCTTTAAACAATAATGATTTAGATT
host	0.933	+	91241	91272	TTGATATTCGGCGAAGACTTAAAAAATAAATT
host	0.986	+	91782	91814	TTGATAATGATTTCATGGATTAATAAATATTAT
host	0.996	+	92072	92100	ATTTACATTTAGTTGATTTTAGCTATAAT
host	0.963	+	94979	94986	TATAAATA
host	0.966	+	97650	97657	TATAAATA
host	0.954	+	98725	98750	TTGATACTCTTCCTGGCGCTGATAAT
host	0.96	+	98951	98980	TAAAACAAATCTTTTGCTTAAAGGTATAAT
host	0.992	+	99005	99012	AATAAATA
host	0.982	+	99609	99616	TATAAATA
host	0.949	+	100648	100675	TTGATAGTATTTTCGAATCAGTTAATAT
host	0.978	+	103035	103042	TATAAATA
host	0.945	+	103148	103178	TTGACTCGCGCTACCACTAAATTAATATATT
host	0.971	+	104204	104230	TATGCTTTATCTGCAAATCCTTACACT
host	0.919	+	105350	105377	TTGTAATGATTTTCAAGACTGCTATACT
host	0.943	+	106270	106301	TTGACCTTCTGCTGTAATAGTTTTGCTATCAT
host	0.902	+	107525	107551	TTGACTTCTTCATCGTCATATTTTAAT
host	0.985	+	107801	107808	TATAAATA
host	0.987	+	112300	112307	TATAAATA
host	0.942	+	114025	114050	TTGACTCCTGGCGTTAAAATTATTTT
host	0.956	+	114612	114638	TTGAGATGCCAGCATTTGTTTTAAAAT
host	0.919	+	115349	115379	TTAAGAAATCTATTTCAATTACTGATAAAAT
host	0.967	+	117707	117739	TTGATAAGTTCAATTAGCAACTTTTCTTATAAT
host	0.981	+	119494	119524	TTGAAATAGAACATTTTATTTTCTATATTAT
host	0.955	+	121303	121328	TTGACCATCAATCCACGCGGTAGAAT
host	1	+	122166	122191	TTGACTCATTGGAAAGAATTTATAAT
host	0.993	+	122804	122833	TTGCAACAGTAAAAACTGAATTGATATAAT
host	0.923	+	125576	125604	TTGACGATTCAGCAGAGCGTCAATAGAAT
host	0.94	+	125610	125637	AATGCTGTAACAGCTACAAAATTATAAT
host	0.944	+	128110	128135	TTTGCTTTAACTTGTTTTGCCATTAT
host	0.97	+	131156	131187	TTGACTAAACACTACTTCTACGATTTTAGAAT
host	0.994	+	132382	132410	TTGACGATAATCATCACGATTGATATTAT
host	0.935	+	133498	133523	TTTATTATTCATTGCATCAATATAAT
host	0.919	+	133687	133715	TTGCATAAAGTTTTAATAACCTCTATAAT
host	0.942	+	137236	137266	TTGACATTGGAACCTTTCCTTTTGGAAAAAT
host	0.922	+	141870	141902	TTGTTTCATTTAGTACCTTATATAAATTATAAT
host	0.98	+	142703	142731	TGAAACGTTTTAGCACCCATAATCATAAT
host	0.952	+	145751	145783	TTGACACGGTCTTCAAATGTAAACCAATATACT
host	0.933	+	146355	146384	TTCATATGTTGTTTTATCATTAAGTATAAT
host	0.976	+	147147	147173	TTGAAGCAATATTATCAGGAATATAAT
host	0.962	+	148017	148024	TATAAATA
host	0.971	+	151914	151940	TTGAATGGATTGAATAAGAGGTATTAT
host	0.992	+	152230	152258	TTGACGAATAATAGACTTGTTGCTATATT
host	0.913	+	153089	153096	TATAAATA
host	0.975	+	156794	156819	AATGCTTCTGAGAAGCTTTCTAAAAT
host	0.91	+	156893	156921	TTGATAGCTCAAGAAGTTAAAGCTATTTT
host	0.975	+	157061	157088	AAAGCATTAATTAAATCATTGTTAAAAT
host	0.983	+	157877	157905	TGGAGCAATATATGGTTCAAGAGTATAAT
host	0.922	+	157909	157916	AATAAATA
host	0.925	+	158182	158211	TGGAACAACTCCAGATAGTTCATATATCAT
host	0.96	+	158269	158295	TTGATATTATAGCATATGAAGGAAAAT
host	0.903	+	158338	158365	TTGATAAAACTATGGATGAATATACAGT
host	0.962	+	158865	158900	TAACTATACCACTCAATTAGTTGACTTTATTATAAT
host	0.988	+	160422	160447	TTGAGATTCCTGGAATTCTTTATAAT
host	0.924	+	162375	162403	TTGACAGAACAAACACTATGAGGAAGAAT
host	0.914	+	162617	162645	TTGACCATCTAACAGAGGAAAATTATTAT
host	0.961	+	167133	167164	TTGCCAATCAGCCAATTCCTGCTGGGTATAAT
host	1	-	130	155	AATGCTTCAAAAAACAGTGATAAAAT
host	0.907	-	384	410	GATGCTTTTGATGATGTAGATTATGAT
host	0.993	-	946	973	TTGATAATATTAAAAATCGTGTTAATAT
host	0.967	-	2342	2372	TTGATAAAGCAGTTCATCGAGAATATAGAAT
host	1	-	2429	2458	GTTTACTTTACCACAAGGATGTGGTATAAT
host	0.991	-	2825	2850	TTGAATTATCATAATATTGCTATTAT
host	0.993	-	4303	4329	TTAGCTTTATGATTACTGGAGTATAAT
host	0.952	-	4834	4864	TTGAAGATATGAAAGGTAATAATGTTACAAT
host	0.962	-	5420	5447	TTGACCATCTCAGTCGTCCTACTAAAAT
host	0.931	-	6080	6109	TGATACAGAAAACAACTTGGAGAATAAAAT
host	1	-	6712	6741	GTTTACAAACTCTTGGGACCAGAATATAAT
host	1	-	7720	7749	GTTTACTTCCTCGGTTAGTTGTGGTATTAT
host	0.947	-	10214	10245	TTGACAGAAGGCCAGAAAAATGCCTTTAACAT
host	1	-	11361	11390	GTTTACAAGCTAAGGTAAAAATGTTATAGT
host	0.997	-	11447	11473	TTGATTTTGAAGGATTTAATCTATAAT
host	0.965	-	11751	11779	TTGATAAAGTCGTATCAGCTTCATATGAT
host	1	-	12697	12726	GTTTACTTTCCTTCCTAACAATGATATGAT
host	0.971	-	13474	13500	TTTGCTTCTTAAAATTGGCAGTAAAAT
host	0.9	-	13873	13898	ATAGATAAAGGAAATAAATTTATAAT
host	0.985	-	14032	14061	TGAAATAAAACTTAAAAAGATTGGTATCAT
host	1	-	14799	14828	GTTTACATATCAAAATGAGTATGGTATAAT
host	0.992	-	15064	15091	TTGACCAAGCAGTTGATGGTGGTACAAT
host	0.958	-	15159	15166	TATAAATA
host	1	-	16098	16123	ATTGCTTTATATATTTATTGTATAAT
host	0.975	-	17526	17552	AATGCTTTTATGAATAGAGGTTAATAT
host	0.981	-	18046	18073	TTGAAACTCAAATTGAAGCGGATATTAT
host	0.978	-	18220	18249	GTTTACTTTTATTGGAAATTGAGATACTAT
host	1	-	18723	18752	GTTTACAAGCTGACAAGACTATGGTATAGT
host	0.93	-	18723	18751	TTTACAAGCTGACAAGACTATGGTATAGT
host	0.99	-	21649	21674	TTGATTAAAGCTTCCACTTCTAAAAT
host	1	-	21755	21786	TTGATTAATGCCTAAATTTATTGTGTTATAAT
host	0.992	-	23466	23492	GTTGCTTTTAATCTTGATGATTATAAT
host	0.986	-	23466	23491	TTGCTTTTAATCTTGATGATTATAAT
host	0.916	-	24012	24019	TATAAAGA
host	0.939	-	24035	24063	TTGTAAACTGTTCAAGCAAATTTTATAAT
host	0.938	-	24259	24289	TTCACACTAATGGTAAAATATCAGTTAAAAT
host	0.992	-	24433	24462	GTTTACAAGACTGTTCCTCTGTGGTACTAT
host	0.963	-	27470	27499	TTGATTTACCAGAAAACCTCCAACTAAAAT
host	0.984	-	29768	29795	TTGCTATCACAGTAAAAGAAGGTAAAAT
host	0.984	-	30119	30145	TATGCTTAAATCTGGTCAATTTATTAT
host	0.997	-	30237	30263	ATTGCTTTATTAAATTAGTTATAAAAT
host	0.997	-	30868	30893	TATGCTTTAATTTATTAGAGTATAAT
host	0.917	-	30988	31013	ATGAAAAATACTAATGTTTTTATAAT
host	0.995	-	31414	31440	ACTGCTTCAAGAAGAACTTGATAAAAT
host	0.985	-	31747	31774	TTGACTCGTATAATAAAGTCATTAATAT
host	0.953	-	32620	32645	TTTAGATTATGATGATATGATAGAAT
host	0.96	-	32625	32652	AATACTTTTTAGATTATGATGATATGAT
host	0.988	-	33273	33302	TTTTACAAATCTATCAGTACGTGTTATAGT
host	0.997	-	34187	34213	TTAGCTTTATACGGAGTTTGATATAAT
host	1	-	35456	35481	ATTGCTTTATAAATTTTTGGTAAAAT
host	0.98	-	36250	36278	TTGATATTGATCCAGAAAATCCGTATGAT
host	0.951	-	36471	36496	TTTATTCAAGACATCTATGATAAAAT
host	0.924	-	36955	36986	TTAAGATAGATCTTCAAATATTATGATATAAT
host	1	-	38261	38290	GTTTACATTGACGATGATTTTGATTATAAT
host	0.99	-	38647	38674	TTGATATGGTTGATAAAGAGATTAAAAT
host	1	-	38700	38729	GTTTACAACAAGTTCAAACCGTGGTATTAT
host	0.989	-	39366	39391	TTGATATGTTCGGTAATGACTATTAT
host	0.963	-	39732	39761	TTGCATTATGGATACTATAAATGATATGAT
host	1	-	39871	39897	AATGCTTAAATATGTTGATGTTATTAT
host	0.993	-	40134	40161	TTTGCATAAATGCGAAGGGTGTTATAAT
host	0.994	-	40940	40971	TTGATAACAAAAAATTATAATAATCCTAAAAT
host	1	-	40951	40976	TTGATTTGATAACAAAAAATTATAAT
host	0.972	-	41391	41422	TTGAAAAGATTTCTCGTGAAGCGCCATATCAT
host	0.978	-	42718	42748	TTGCCAAAAATATGGTCCCGTCTTTTATTAT
host	0.991	-	42944	42971	GATGCTTCAAAGAGGATTTGAATATAAT
host	0.957	-	43381	43388	AATAAATA
host	1	-	43919	43948	GTTTACACTGATGAAGAAACAGTATATAAT
host	0.981	-	44730	44756	TATGCTATCAGAAGTAAGTGATATTAT
host	1	-	47206	47235	GTTTACTTTGCCACAAGGATGTGGTATAAT
host	0.959	-	47598	47626	TTGATATGATCGTTTCATTTAAATACGAT
host	0.971	-	47617	47647	TAGACACAACAACGTATGAACTTGATATGAT
host	0.983	-	49604	49630	ACCGCTTTATACCAAGGATGGTATAAT
host	0.994	-	50186	50215	GTTTACAAGACTGTTCCTCTGTGGTACTAT
host	1	-	51178	51205	TTGAATATAAAAGCATTAATGGTAAAAT
host	0.994	-	51628	51657	GTTTACAAGCATAAAGCTTTATGGTACTAT
host	1	-	52250	52279	GTTTACTTCTGCCGCAAAGCATATTATAAT
host	0.986	-	53540	53567	TTGCCATTTTGCTTGTTTTACTTATTAT
host	0.933	-	54173	54203	TTGAAAGTCATGGAAAAGTAAATGCTACTAT
host	0.907	-	54518	54550	TTTAAAATGGCTCAAAAATTGCAATGCTATTAT
host	0.983	-	54762	54789	TTGACGCAAGAAGACGATATGCTATATT
host	0.989	-	54916	54945	GTTTACTTATAATTTGGTGAACAATATTAT
host	1	-	55024	55053	GTTTACAAGTTGGCAAGGTTATGGTATAGT
host	0.99	-	55836	55865	GTTTACTTTCCATTTGAGCTGTGATACTAT
host	0.95	-	58154	58181	GGTGCTTTAGTAAACTGCATGATAGAAT
host	0.987	-	58478	58503	TTGACCGTTTGGTAGATTCTTATAAT
host	1	-	59833	59862	GTTTACTTTTCCTCTTGACTGTGGTATAAT
host	0.994	-	61377	61404	TTGACACTGTACACTGCTGCTGTAATAT
host	0.994	-	62329	62354	TTGAGATGGATGTACAAGGATATAAT
host	0.911	-	62500	62530	TTGCTTGAAGAGACAAATTACTAATTAAAAT
host	0.989	-	62539	62568	GTTTACTTTCTCCTAGAATTGTGATAGTAT
host	0.991	-	62648	62677	GTTAACTTAGCTAAAAGTAAATGGTATAAT
host	0.94	-	63081	63088	TATAAATA
host	0.961	-	63094	63101	TATAAATA
host	0.97	-	63520	63549	TAAAATGAAAACATTATCAGCTGGTATTAT
host	0.986	-	63611	63640	GATTACAAAATACAATTAAAAGAATATAAT
host	0.926	-	63682	63710	ATTTTCATTCTTTGGTACCATGTTATATT
host	0.948	-	64392	64421	TGAAACGAAGCATGAAAATAAACGTATTCT
host	0.926	-	64478	64506	ATTTACAAAAGTCAAATTTATTCTATATT
host	0.977	-	65535	65567	TTGAAATAGTTTACAAACTATCCGGAGTATAAT
host	0.99	-	65749	65778	GTGTACAAACACCAAGGACGGTGTTATTAT
host	0.994	-	66089	66118	GTTTACATCCCTATTCTTCCATGGTACTAT
host	0.949	-	66798	66805	TATAAATA
host	0.997	-	67243	67271	TTGAAAAATATATGCACAGCATTTATAAT
host	1	-	68716	68742	TATGCTTTAAGAATTATTTGTTATTAT
host	0.971	-	68756	68781	TTGAATGCATTGTAAATATGTATTAT
host	0.922	-	68985	68992	TATAAATA
host	0.993	-	69630	69659	GTTTACATTGGGTTTTAGTAGTGATACTAT
host	0.992	-	69916	69945	GTTTACTTTTAGATGGGGTAGTGATACTAT
host	0.992	-	70295	70324	GTTTACTTTTAAATAGGGTTGTGATACTAT
host	0.907	-	70493	70522	TTGATTGCTGACATCAATTACCTATATGAT
host	0.985	-	70626	70655	ATTTACATAGGGTTTTAGTTGTGATATTAT
host	0.993	-	70992	71021	GTTTACATACTGATGAGGTAGTGATACTAT
host	0.974	-	71730	71756	TTAAAAATACACTAAAGGTACTATAAT
host	0.976	-	71950	71975	TTGATAAATTTAACTCAGGTTATGAT
host	0.99	-	72087	72094	TATAAATA
host	1	-	72470	72495	AATGCTTCAGTTTTGTGTGTTATAAT
host	0.943	-	74434	74441	TATAAATA
host	0.941	-	76578	76606	TTGATTTCCTTCAACTAAAGTGGTAGCAT
host	0.913	-	78927	78954	TTAAAAATTTCTACATCTTCAGTATAAT
host	0.952	-	79005	79036	TTGAATAGTCGCTGATGAACCAATGATAGAAT
host	1	-	79189	79214	TTGATACTATGCGAACGTCATATAAT
host	0.986	-	80158	80184	TTGATAGCGCTCAAAAAGATATAGAAT
host	0.946	-	80632	80657	ACTGCTTTAGGATTTCCGGTTATAGT
host	0.935	-	80955	80981	TTGACGGCACCAATTAACTGATATTTT
host	0.976	-	82484	82509	TTGACCTTGAAATATTGAATTATTAT
host	0.927	-	83903	83929	TTGATAATATCCAGTAGCATGGATAAT
host	0.943	-	88565	88590	TTAATAATATAGTTTAATGATATATT
host	0.931	-	89340	89367	TTGATAGATTTAATTTCGGAACTAAGAT
host	0.967	-	89409	89437	TGAAACTTCTCGTGTATTAGTGTTAACAT
host	0.966	-	90148	90179	TTGATAATTGGAGCCCCTAAGCGTCTTAGAAT
host	0.958	-	91720	91749	TTGACAACAACATAAGGTTCAACATATTCT
host	0.959	-	98122	98148	TTGAATCGACATACCAACGTCTAAAAT
host	0.9	-	98247	98272	GTGCCAGCTTCAGTTTCTGTTATAAT
host	0.995	-	101402	101431	TTGATAGTCATTTGTGTTAACCTTTAAAAT
host	0.99	-	103184	103210	TTGATTAGTTCTTTGCGTTGCTACAAT
host	0.946	-	103374	103401	AATACTTTATAAACGATATTATTATATT
host	0.944	-	103709	103736	TTGACACTGTAATCAAAGACTGCAGAAT
host	0.989	-	104429	104454	TTGATTAAAAAGGAATTAGTTAAAAT
host	0.937	-	107115	107143	TGAAACACGCAATTCTTCTTTCGTAACAT
host	0.975	-	107474	107504	TTGATTCTCCGGTTAAATCTGACATTAAAAT
host	0.992	-	107815	107822	AATAAATA
host	0.918	-	109038	109068	TAGAAAATACACCATAACTAGCTACTATAAT
host	0.987	-	110543	110550	TATAAATA
host	1	-	111224	111251	AATGCTTCACGTATAAACGTGGTATAAT
host	0.944	-	112615	112640	GTTCCTTTAATTCTTTTTGATATATT
host	0.934	-	113707	113736	TTGACCTATTAAAGTTGGCTCACCTACAAT
host	0.929	-	114282	114307	TTTAACATCTTTTAAAATGTTATAAT
host	0.994	-	114447	114475	TTGACATACATAAACGTCATTAATATCAT
host	0.989	-	115484	115513	TTGAAAATTTATCTGACCAGTATTTAAAAT
host	1	-	118915	118944	GTTTACAAGTCCCTCGTATTGTGTTATAGT
host	0.958	-	119953	119980	AATTCTTTGATTATAAAACTGATAAAAT
host	0.991	-	121718	121725	TATAAATA
host	0.912	-	122779	122809	TTGCAATGCAAACAATGCGTCAGTATAAAAT
host	0.933	-	123122	123129	TATAAATA
host	0.906	-	123658	123686	TTGATTTAAAAATTGTAGGAATTTATCCT
host	0.973	-	124833	124865	TTGACTGAGCTTAATGATGAATTGATTTATAAT
host	0.988	-	125630	125655	TTAACAAATTAAAAGAAGATTATAAT
host	1	-	127482	127510	GTTTACTTTGGTACAGGATATGATATTAT
host	1	-	127515	127544	TTGACATGAAGCATTGGAAAGTAGTAAAAT
host	0.997	-	127873	127902	GTTTACAGTATAGTTCCTTTGTGATAGTAT
host	0.992	-	128766	128773	TATAAATA
host	1	-	129140	129166	AATGCTTTAAGAATTATTTGTTATTAT
host	0.964	-	130380	130407	ACCGCTTTAAAGATGGGCAGAATATAAT
host	0.959	-	130533	130563	TTGATTCTGAAACAGCACAGTTCATTAGAAT
host	1	-	130893	130922	GTTTACTTTACGGTAGAGTTGTGATATTAT
host	0.912	-	131337	131363	TTGAAAAAGAAAAGAAATATCTATTTT
host	0.996	-	131363	131389	AAAGATTTATCAACTTTGTGATAAAAT
host	0.975	-	132406	132431	TTGCTAAAAATCCAGGGTTTTATAAT
host	0.903	-	132611	132636	TCAGCTTAAAAATCACATGATAAAAT
host	0.919	-	133522	133548	TTAAATGATTTAAAAAATCAATATAAT
host	0.992	-	134218	134247	GTTTACAAGTCTCTCGTGTTGTGTTACAGT
host	0.951	-	135695	135723	TTGCTATAAATGATGAGCTTGTTTATATT
host	0.954	-	135888	135918	TTGATAATGATGTTGATGATAAAGTTATGAT
host	0.963	-	137090	137117	TTGTTCATCCTGTAAATTATGATATAAT
host	0.985	-	138228	138253	TTGATAACATCTCTGAAAACGATAAT
host	0.971	-	138700	138727	ATTGCTATACCGAATCACACCATATTAT
host	0.964	-	138808	138815	AATAAATA
host	0.984	-	139438	139466	TGGAACGATTCGGAAAGAACGATTATATT
host	0.912	-	140755	140762	AATAAATA
host	0.983	-	141895	141927	TTGATTATTTAGCTTCATAAAATGTATTATAAT
host	0.987	-	142033	142058	TTGAAAGCTATGGATATTGGTAATAT
host	0.982	-	142331	142360	TGAAATGGTTGAAACACATTGGTATAAAAT
host	0.996	-	143396	143425	GTTTACATCAGGGTAGTAGTGTGATACTAT
host	0.995	-	144106	144135	GTTTACAACCAAAGCATAATGTGGTACTAT
host	0.953	-	144196	144221	TTGAATGACCTTTAATAGATTATATT
host	0.926	-	145257	145264	TATAAATA
host	0.996	-	145314	145341	ATTGCTTACGAGAATTATGTGTTATTAT
host	0.993	-	145595	145621	AATGCTTCAAAAACCGAGCGTTAAAAT
host	0.925	-	145907	145935	TTGATAAACATGATGAACAGACTGATAAT
host	0.976	-	145935	145961	CTTGCTTGATTCGTTTTTAAATATAAT
host	0.903	-	146342	146370	TAAAACAACATATGAATGGAAAATATGAT
host	0.924	-	146377	146406	TTGATGGTAAATCAGTTTATAAATTATACT
host	0.986	-	146537	146564	TTGCTAAATTTATTCCTTCGGGTATAAT
host	0.924	-	146651	146678	TTGATCGTCAAGAAAATGGATTTATTAT
host	0.971	-	147127	147155	TTGCTTCAAACATTGTGAATTACTATAAT
host	0.984	-	147155	147182	TTGATTTTGATTATATTCCTGATAATAT
host	0.92	-	147208	147235	GGTGCTTCTCACAGAATCTGAATATAAT
host	0.997	-	147984	148013	GTTTACTTTAAGATTTGGATGGTATATAAT
host	0.997	-	148511	148540	GTTTACAATACTTTGCACCGGAGCTACAAT
host	0.996	-	150267	150294	TTTGCTTCAAGAATATTAAGGGTATAAT
host	0.984	-	154656	154681	TTGATACCATTTTAATCCGGTATCAT
host	0.994	-	158274	158304	TTGAAGGTAATTTTCCTTCATATGCTATAAT
host	0.917	-	158521	158550	TTGATTCAAGGCGGTCATTACTTATATGAT
host	1	-	158896	158925	GTTTACAAATCAAGCGTCTGATGATATTAT
host	0.957	-	159267	159297	TTGATTCTCAATCTGTGGTTCAATATACAAT
host	0.993	-	161361	161390	GTTTACAACCAAAGCATACTGTGGTACTAT
host	0.943	-	161718	161745	TTGATAAACTGGTTGGAATGAATATTTT
host	0.965	-	161736	161766	TTGATATATATTCTTCTTATGTTGATAAACT
host	0.927	-	162822	162849	TTGAAAATCGTGCTATTCCAAATATGAT
host	0.945	-	163002	163030	TTGCTACTTTATTGGTAGCACTATATTAT
host	0.98	-	164021	164046	TTGAAAATGATACTGAAACTTATACT
host	0.985	-	164312	164338	TTGAAACAATTTGGAATGGTGTAAAAT
host	0.95	-	164588	164613	AAAGCTATATGGAATGTAGTTATAAT
host	0.996	-	164657	164686	GTTTACAAGACTGTTCCTCTGTGGTACTAT
host	0.994	-	165381	165410	GTTTACATACCACAAGGACTGTGGTACTAT
host	0.988	-	166516	166546	TTGATAACAGTCCTGGTAAAGTAGTTAAAAT
host	0.911	-	166993	167020	TTGCTCCAGTTGCTAAATCTGATATTAT

## Sheet: S4
ARNold										FindTerm
Start	Strand	Score	Predictor	Sequence	Closest gene in the same strand	Start	End	Annotation		Start	Strand	Score	Lenght
14832	-	-13	Erpin & Rnamotif	AAATAATTTAAGGACTCCTTCGGGAGTCCTTTTTCATTTTA	AREG1_00027	14870	15128	Soc small outer capsid protein		14833	-	-15.8	31
24538	-	-12.8	Erpin & Rnamotif	GAATAAATCTAGGGACCTCCGGGTCCCTTTTTCATACAA	AREG1_00047	24578	27275	DNA polymerase		19629	+	-12.6	56
28420	+	-11.3	Rnamotif	AATCAGCAGCAGATTGGACAGCTGTCCAATCTTTTGAATACCA	AREG1_00051	28511	29471	AAA family ATPase		24540	-	-12.9	27
35471	-	-13.8	Rnamotif	TATTATGTGGATAGGAGCTTCGGCTCCTATATTGCTTTATA	---	---	---	---		28431	+	-13.3	29
40896	+	-16.2	Erpin & Rnamotif	ATATAGATTTGGGAAGCACGTGATGTGCTTCCgTTTTTCCTTTTA	---	---	---	---		30915	-	-14.7	43
52294	-	-11.3	Erpin & Rnamotif	TTATAAATGATAGGGAGCCTTCGGGCTCCCTTTTTGTTTAAAAT	AREG1_00094	52327	53338	hypothetical protein		34211	+	-12.5	29
52296	+	-15.1	Erpin & Rnamotif	TTTAAACAAAAAGGGAGCCCGAAGGCTCCCTaTCATTTATAATAA	---	---	---	---		38801	-	-12.7	24
58412	-	-15.9	Rnamotif	AAATATATCAAGGGCGATATTGTCGCCCTATTTCTTCAAG	AREG1_00110	58456	58798	Vs valyl-tRNA synthetase modifier		40907	+	-15.9	31
66246	-	-14.2	Erpin & Rnamotif	AACATTCTTAGCCCCGACCAAAAGGTTGGGGcTTTTTGGTATCT	AREG1_00128	66287	66761	hypothetical protein		43348	-	-13.8	34
66801	-	-11.5	Erpin & Rnamotif	GCAAGGCTTAGCCCCGACCGAAAGGTTGGGGcTTTTTAGTATAA	AREG1_00129	67122	67677	hypothetical protein		52298	-	-17.1	29
83656	-	-13.5	Erpin & Rnamotif	ATAAAGAAAAAGGGAGCCCATGGGCTCCCTTAATTTAAAAT	---	---	---	---		55872	-	-12.4	27
83657	+	-11.8	Erpin & Rnamotif	TTTTAAATTAAGGGAGCCCATGGGCTCCCTTTTTCTTTATA	AREG1_00159	82657	83662	baseplate wedge subunit		57870	+	-20.7	52
87093	+	-12.2	Rnamotif	AATATGTTAAATTCGATCCTACTGGATCGAATTTTCCTGACAC	AREG1_00162	86396	87056	baseplate wedge subunit and tail pin		58413	-	-15.4	29
97593	-	-16.7	Rnamotif	TGCTTTAAGCAGGATGGGGATTTCTCCCCATTCaTTTTATTCCCAA	---	---	---	---		66248	-	-19.4	33
102991	+	-12	Rnamotif	TGACGATTTAAGGGACCTTCGGGTCCCTTTAGTTGTTTT	AREG1_00177	101420	102986	major capsid protein		66803	-	-19.4	33
104348	-	-13	Erpin & Rnamotif	TTAAATAAAAAGGGACCGAAAGGTCCCTTTGTTTTATTC	AREG1_00178	103069	104353	capsid vertex protein		68787	+	-14	47
104349	+	-12.2	Erpin & Rnamotif	AATAAAACAAAGGGACCTTTCGGTCCCTTTTTATTTAAC	---	---	---	---		71392	-	-13.8	35
109371	-	-15.2	Rnamotif	TCCATTAAGGCGAGCCCGATTCTGGGCTCTATTAATTAAAT	---	---	---	---		73518	-	-13.6	43
118555	-	-14	Erpin & Rnamotif	AAATAAAAATATGGGGACCTTTCGGTCCCCATTGTTATATTGCT	---	---	---	---		77429	-	-11.5	28
118557	+	-15.3	Erpin & Rnamotif	CAATATAACAATGGGGACCGAAAGGTCCCCATATTTTTATTTA	AREG1_00197	117598	118564	baseplate subunit		77674	-	-11.7	40
123121	-	-11	Rnamotif	TCTCTATTAATTAAAGGCCTTCGGGCCTTTAaTTTTATAAATAG	AREG1_00201	123154	123340	hypothetical protein		82802	-	-14.1	37
127921	-	-15.8	Erpin & Rnamotif	GCATAAGTTGAGGACTCCTTCGGGAGTCCTTTTTTATTTTC	AREG1_00211	127955	128132	hypothetical protein		83666	+	-17.8	31
135834	-	-14.2	Erpin & Rnamotif	TTTTTAAGGAGTGGGCCGCAAGGCCCATTTTATTATGAA	AREG1_00230	135865	137044	NrdB aerobic NDP reductase, small subunit		86172	-	-12.4	57
144153	-	-11.3	Erpin & Rnamotif	ACTAATTAATTGGGGACCTCTAGGGTCCCCTTTTTTATTTTAA	AREG1_00243	144206	145112	single-stranded DNA binding protein		87086	-	-15.9	50
153051	+	-12.2	Erpin & Rnamotif	AGTATAAATTGAGGGAGCCTTCGGGTTCCCTTTTTCTTTATAAA	AREG1_00250	151938	153057	gp35 hinge connector of long tail fiber, proximal connector		94417	+	-12.3	50
161410	-	-15.8	Erpin & Rnamotif	CAGTAATTTTTGGGGAGCTTCGGCTCCCCTTTTTTATTTCA	AREG1_00264	161444	161594	MotA.1 hypothetical predicted periplasmic protein		97596	-	-14.2	32
										102993	+	-18.8	43
										103056	-	-11.7	41
										104347	-	-15.3	32
										116283	-	-15.2	54
										116537	-	-13.8	35
										118567	+	-18.5	32
										118793	-	-22.8	58
										123123	-	-13.6	33
										127922	-	-16.2	31
										135836	-	-13.3	27
										137658	+	-14.6	44
										143063	-	-11.7	48
										143461	+	-12.7	44
										144157	-	-17.4	28
										144873	+	-11.5	43
										151951	+	-17	46
										152015	-	-12.6	37
										153061	+	-14.7	31
										153810	-	-14.1	41
										158000	-	-15.4	42
										158634	+	-19.5	43
										161413	-	-16.1	27
										163222	+	-11.7	25
										166043	+	-13.4	40

## Sheet: S5
Gene ID	[locus] (strand)	tRNA
AREG1_00130	[67698:67775](-)	tRNA-Arg
AREG1_00131	[67901:67976](-)	tRNA-Asn
AREG1_00132	[67980:68067](-)	tRNA-Tyr
AREG1_00133	[68076:68153](-)	tRNA-Met
AREG1_00134	[68154:68230](-)	tRNA-Thr
AREG1_00135	[68231:68320](-)	tRNA-Ser
AREG1_00136	[68320:68395](-)	tRNA-Pro
AREG1_00137	[68405:68479](-)	tRNA-Gly
AREG1_00138	[68485:68572](-)	tRNA-Leu
AREG1_00139	[68572:68646](-)	tRNA-Gln
